# Supplementary material for: Coxiella burnetii Nine Mile II proteins modulate gene expression of monocytic host cells during infection
Source: BMC Microbiol. 2010 Sep 20;10:244. doi: 10.1186/1471-2180-10-244 (PMC2954873; doi:10.1186/1471-2180-10-244)
Supplement: Additional file 1 — Tables S1.A-I. Excel file containing Tables S1.A through S1.I as individual tab-accessible tables within a single file (Supplemental Table S1.A-I). [file 1471-2180-10-244-S1.XLSX]

## Sheet: S1.A
Supplemental Table S1. A - Genes differentially expressed (>2fold and P<0.05) in mock treated, infected versus uninfected THP-1 cells
Probe ID1	NCBI reference sequence1	Gene symbol1	Description2	Average Log2 Ratio3	Fold Change4	T-test5	P-value6
PH_hs_0009308	NM_000104.3	CYP1B1	Cytochrome P450 1B1 (EC 1.14.14.1)(CYPIB1) [Source:UniProtKB/Swiss-Prot;Acc:Q16678]	2.07592	4.21612	17.9131	2.12307e-08
PH_hs_0004482	NM_014751.4	MTSS1	Metastasis suppressor protein 1 (Missing in metastasis protein)(Metastasis suppressor YGL-1) [Source:UniProtKB/Swiss-Prot;Acc:O43312]	2.13403	4.38942	15.9752	5.83718e-08
PH_hs_0016654	NM_033255.2,NM_001002264.1	EPSTI1	Epithelial-stromal interaction protein 1 [Source:UniProtKB/Swiss-Prot;Acc:Q96J88]	1.85179	3.60947	15.7596	6.57839e-08
PH_hs_0030849	NM_004575.2	POU4F2	POU domain, class 4, transcription factor 2 (Brain-specific homeobox/POU domain protein 3B)(Brn-3B) [Source:UniProtKB/Swiss-Prot;Acc:Q12837]	-2.39944	-5.27597	-15.3705	8.19495e-08
PH_hs_0002492	NM_002970.2	SAT1	Diamine acetyltransferase 1 (EC 2.3.1.57)(Spermidine/spermine N(1)-acetyltransferase 1)(SSAT-1)(SSAT)(Putrescine acetyltransferase)(Polyamine N-acetyltransferase 1) [Source:UniProtKB/Swiss-Prot;Acc:P21673]	2.16783	4.49346	14.839	1.11582e-07
PH_hs_0004099	NM_015364.3	LY96	Lymphocyte antigen 96 Precursor (Protein MD-2)(ESOP-1) [Source:UniProtKB/Swiss-Prot;Acc:Q9Y6Y9]	2.74314	6.69525	14.6088	1.27949e-07
PH_hs_0000102	NM_001557.2	IL8RB	High affinity interleukin-8 receptor B (IL-8R B)(CXCR-2)(GRO/MGSA receptor)(IL-8 receptor type 2)(CDw128b)(CD182 antigen) [Source:UniProtKB/Swiss-Prot;Acc:P25025]	-2.05698	-4.16114	-14.1668	1.67369e-07
PH_hs_0005605	NM_006419.2	CXCL13	C-X-C motif chemokine 13 Precursor (Small-inducible cytokine B13)(B lymphocyte chemoattractant)(CXC chemokine BLC)(B cell-attracting chemokine 1)(BCA-1)(ANGIE) [Source:UniProtKB/Swiss-Prot;Acc:O43927]	1.76704	3.40356	13.8394	2.05229e-07
PH_hs_0000036	NM_004288.4	PSCDBP	Cytohesin-interacting protein (Cytohesin-binding protein HE)(Cytohesin binder and regulator)(CYBR)(Cytohesin-associated scaffolding protein)(CASP)(Pleckstrin homology Sec7 and coiled-coil domains-binding protein) [Source:UniProtKB/Swiss-Prot;Acc:O60759]	1.92017	3.78468	13.7593	2.15866e-07
PH_hs_0000694	NM_005168.3	RND3	Rho-related GTP-binding protein RhoE Precursor (Rho family GTPase 3)(Rnd3)(Rho8)(MemB protein) [Source:UniProtKB/Swiss-Prot;Acc:P61587]	2.40951	5.31293	13.3802	2.75253e-07
PH_hs_0001220	NM_015508.3	TIPARP	TCDD-inducible poly [ADP-ribose] polymerase (EC 2.4.2.30)(Poly [ADP-ribose] polymerase 7)(PARP-7) [Source:UniProtKB/Swiss-Prot;Acc:Q7Z3E1]	1.70007	3.24918	13.2441	3.0081e-07
PH_hs_0029952	NM_001024466.1,NM_001024465.1	FAM177B,SOD2	NA	2.34014	5.06352	13.1245	3.25451e-07
PH_hs_0010828	NM_005651.2	TDO2	Tryptophan 2,3-dioxygenase (TDO)(EC 1.13.11.11)(Tryptophan pyrrolase)(Tryptophanase)(Tryptophan oxygenase)(TRPO)(TO)(Tryptamin 2,3-dioxygenase) [Source:UniProtKB/Swiss-Prot;Acc:P48775]	1.94855	3.85986	12.7322	4.23275e-07
PH_hs_0032211	NM_022136.3	SAMSN1	SAM domain-containing protein SAMSN-1 (SAM domain, SH3 domain and nuclear localization signals protein 1)(SH3-SAM adaptor protein)(Hematopoietic adaptor containing SH3 and SAM domains 1) [Source:UniProtKB/Swiss-Prot;Acc:Q9NSI8]	1.83022	3.5559	12.6563	4.45755e-07
PH_hs_0024363	NM_000636.2	SOD2	Superoxide dismutase [Mn], mitochondrial Precursor (EC 1.15.1.1) [Source:UniProtKB/Swiss-Prot;Acc:P04179]	1.60523	3.04245	12.5254	4.87629e-07
PH_hs_0004233	NM_001753.3	CAV1	Caveolin-1 [Source:UniProtKB/Swiss-Prot;Acc:Q03135]	-1.9505	-3.86508	-12.5158	4.90884e-07
PH_hs_0005972	NM_145244.2	DDIT4L	DNA-damage-inducible transcript 4-like protein (Protein regulated in development and DNA damage response 2)(REDD-2)(HIF-1 responsive protein RTP801-like) [Source:UniProtKB/Swiss-Prot;Acc:Q96D03]	2.06351	4.18001	12.0832	6.64727e-07
PH_hs_0004554	NM_002923.2	RGS2	Regulator of G-protein signaling 2 (RGS2)(G0/G1 switch regulatory protein 8)(Cell growth-inhibiting gene 31 protein) [Source:UniProtKB/Swiss-Prot;Acc:P41220]	1.56498	2.95872	11.9662	7.2273e-07
PH_hs_0004561	NM_005261.2,NM_181702.1	GEM	GTP-binding protein GEM (GTP-binding mitogen-induced T-cell protein)(RAS-like protein KIR) [Source:UniProtKB/Swiss-Prot;Acc:P55040]	1.81445	3.51725	11.9556	7.28272e-07
PH_hs_0025430	NM_031942.4,NM_145810.2	CDCA7	Cell division cycle-associated protein 7 (Protein JPO1) [Source:UniProtKB/Swiss-Prot;Acc:Q9BWT1]	-1.67443	-3.19192	-11.8841	7.66789e-07
PH_hs_0024509	NM_006820.2	IFI44L	Interferon-induced protein 44-like [Source:UniProtKB/Swiss-Prot;Acc:Q53G44]	1.61583	3.06488	11.6106	9.36238e-07
PH_hs_0024700	NM_007115.2	TNFAIP6	Tumor necrosis factor-inducible gene 6 protein Precursor (TNF-stimulated gene 6 protein)(TSG-6)(Tumor necrosis factor, alpha-induced protein 6)(Hyaluronate-binding protein) [Source:UniProtKB/Swiss-Prot;Acc:P98066]	2.1557	4.45584	11.5911	9.49852e-07
PH_hs_0015664	NM_002982.3	CCL2	C-C motif chemokine 2 Precursor (Small-inducible cytokine A2)(Monocyte chemoattractant protein 1)(Monocyte chemotactic protein 1)(MCP-1)(Monocyte chemotactic and activating factor)(MCAF)(Monocyte secretory protein JE)(HC11) [Source:UniProtKB/Swiss-Prot;Acc:P13500]	2.33708	5.05281	11.4344	1.06719e-06
PH_hs_0009022	NM_002213.3	ITGB5	Integrin beta-5 Precursor [Source:UniProtKB/Swiss-Prot;Acc:P18084]	1.52777	2.8834	11.4244	1.07513e-06
PH_hs_0031203	NM_003542.3	HIST1H4C	Histone H4 [Source:UniProtKB/Swiss-Prot;Acc:P62805]	-1.36145	-2.56944	-11.3646	1.1245e-06
PH_hs_0030878	NM_001736.3	C5AR1	C5a anaphylatoxin chemotactic receptor (C5a-R)(C5aR)(CD88 antigen) [Source:UniProtKB/Swiss-Prot;Acc:P21730]	1.7624	3.39262	11.2919	1.18785e-06
PH_hs_0028689	NM_001511.1	CXCL1	Growth-regulated alpha protein Precursor (C-X-C motif chemokine 1)(Melanoma growth stimulatory activity)(MGSA)(Neutrophil-activating protein 3)(NAP-3)(GRO-alpha(1-73)) [Contains GRO-alpha(4-73);GRO-alpha(5-73);GRO-alpha(6-73)] [Source:UniProtKB/Swiss-Prot;Acc:P09341]	2.38423	5.22065	11.2755	1.20269e-06
PH_hs_0002660	NM_005178.4	BCL3	B-cell lymphoma 3-encoded protein (Protein Bcl-3) [Source:UniProtKB/Swiss-Prot;Acc:P20749]	1.63361	3.10288	11.2333	1.24179e-06
PH_hs_0028539	NM_005101.3	ISG15	Interferon-induced 17 kDa protein Precursor [Contains Ubiquitin cross-reactive protein(hUCRP)(Interferon-induced 15 kDa protein)] [Source:UniProtKB/Swiss-Prot;Acc:P05161]	1.38338	2.60879	11.1842	1.28908e-06
PH_hs_0012275	NM_006290.2	TNFAIP3	Tumor necrosis factor, alpha-induced protein 3 (EC 3.-.-.-)(Putative DNA-binding protein A20)(Zinc finger protein A20) [Source:UniProtKB/Swiss-Prot;Acc:P21580]	1.72225	3.2995	11.1362	1.33722e-06
PH_hs_0024529	NM_001005474.1,NM_031419.2	NFKBIZ	NF-kappa-B inhibitor zeta (I-kappa-B-zeta)(IkappaBzeta)(IkB-zeta)(Molecule possessing ankyrin repeats induced by lipopolysaccharide)(MAIL)(IL-1 inducible nuclear ankyrin-repeat protein)(INAP) [Source:UniProtKB/Swiss-Prot;Acc:Q9BYH8]	1.59998	3.0314	10.9441	1.55072e-06
PH_hs_0019818	NM_001018109.1,NM_003662.2	PIR	Pirin [Source:UniProtKB/Swiss-Prot;Acc:O00625]	1.3548	2.55761	10.911	1.59116e-06
PH_hs_0005759	NM_012307.2	EPB41L3	Band 4.1-like protein 3 (4.1B)(Differentially expressed in adenocarcinoma of the lung protein 1)(DAL-1) [Source:UniProtKB/Swiss-Prot;Acc:Q9Y2J2]	1.56631	2.96146	10.8419	1.6795e-06
PH_hs_0033862	NM_001017975.3	HFM1	Probable ATP-dependent DNA helicase HFM1 (EC 3.6.1.-)(SEC63 domain-containing protein 1) [Source:UniProtKB/Swiss-Prot;Acc:A2PYH4]	1.12624	2.18289	10.798	1.73833e-06
PH_hs_0031027	NM_015253.1	WSCD1	WSC domain-containing protein 1 [Source:UniProtKB/Swiss-Prot;Acc:Q658N2]	1.5844	2.99884	10.775	1.77005e-06
PH_hs_0024991	NM_080546.3	SLC44A1	Choline transporter-like protein 1 (Solute carrier family 44 member 1)(CDw92)(CD92 antigen) [Source:UniProtKB/Swiss-Prot;Acc:Q8WWI5]	-1.43521	-2.70422	-10.7338	1.82855e-06
PH_hs_0003114	NM_005098.3	MSC	Musculin (Activated B-cell factor 1)(ABF-1) [Source:UniProtKB/Swiss-Prot;Acc:O60682]	1.66444	3.1699	10.7181	1.85145e-06
PH_hs_0000216	NM_001809.3,NM_001042426.1	CENPA	Histone H3-like centromeric protein A (Centromere protein A)(CENP-A)(Centromere autoantigen A) [Source:UniProtKB/Swiss-Prot;Acc:P49450]	-1.19341	-2.28692	-10.5147	2.17761e-06
PH_hs_0010646	NM_017817.1	RAB20	Ras-related protein Rab-20 [Source:UniProtKB/Swiss-Prot;Acc:Q9NX57]	1.31554	2.48896	10.4514	2.29178e-06
PH_hs_0024508	NM_014740.2	EIF4A3	Eukaryotic initiation factor 4A-III (EC 3.6.1.-)(Eukaryotic translation initiation factor 4A isoform 3)(ATP-dependent RNA helicase eIF4A-3)(ATP-dependent RNA helicase DDX48)(DEAD box protein 48)(Eukaryotic initiation factor 4A-like NUK-34)(Nuclear matrix protein 265)(hNMP 265) [Source:UniProtKB/Swiss-Prot;Acc:P38919]	-1.74312	-3.34758	-10.3733	2.4417e-06
PH_hs_0005209	NM_001098634.1,NM_019027.3	RBM47	RNA-binding protein 47 (RNA-binding motif protein 47) [Source:UniProtKB/Swiss-Prot;Acc:A0AV96]	1.48304	2.79536	10.3432	2.50222e-06
PH_hs_0005514	NM_032717.3	AGPAT9	Glycerol-3-phosphate acyltransferase 3 (GPAT3)(EC 2.3.1.15)(1-acylglycerol-3-phosphate O-acyltransferase 9)(1-AGP acyltransferase 9)(1-AGPAT 9)(Lysophosphatidic acid acyltransferase theta)(LPAAT-theta)(Acyl-CoA:glycerol-3-phosphate acyltransferase 3)(hGPAT3)(Lung cancer metastasis-associated protein 1)(MAG-1) [Source:UniProtKB/Swiss-Prot;Acc:Q53EU6]	1.64144	3.11976	10.3099	2.57119e-06
PH_hs_0023445	NM_004414.5,NM_203418.1,NM_203417.1	DSCR1	Calcipressin-1 (Regulator of calcineurin 1)(Down syndrome critical region protein 1)(Myocyte-enriched calcineurin-interacting protein 1)(MCIP1)(Adapt78) [Source:UniProtKB/Swiss-Prot;Acc:P53805]	1.67569	3.19472	10.3001	2.59189e-06
PH_hs_0025078	NM_001394.5,NM_057158.2	DUSP4	Dual specificity protein phosphatase 4 (EC 3.1.3.48)(EC 3.1.3.16)(Mitogen-activated protein kinase phosphatase 2)(MAP kinase phosphatase 2)(MKP-2)(Dual specificity protein phosphatase hVH2) [Source:UniProtKB/Swiss-Prot;Acc:Q13115]	1.29408	2.4522	10.1742	2.87503e-06
PH_hs_0002393	NM_001268.2	RCBTB2	RCC1 and BTB domain-containing protein 2 (Regulator of chromosome condensation and BTB domain-containing protein 2)(Chromosome condensation 1-like)(CHC1-L)(RCC1-like G exchanging factor) [Source:UniProtKB/Swiss-Prot;Acc:O95199]	1.35094	2.55079	10.1138	3.02285e-06
PH_hs_0024141	NM_003383.3,NM_001018056.1	VLDLR	Very low-density lipoprotein receptor Precursor (VLDL receptor)(VLDL-R) [Source:UniProtKB/Swiss-Prot;Acc:P98155]	-1.37479	-2.59331	-9.999	3.32723e-06
PH_hs_0002458	NM_006889.3,NM_175862.3	CD86	T-lymphocyte activation antigen CD86 Precursor (Activation B7-2 antigen)(CTLA-4 counter-receptor B7.2)(B70)(FUN-1)(BU63)(CD86 antigen) [Source:UniProtKB/Swiss-Prot;Acc:P42081]	1.46707	2.7646	9.92853	3.53073e-06
PH_hs_0024031	NM_172316.1,NM_172315.1,NM_170677.2,NM_170676.2,NM_170675.2,NM_170674.2,NM_002399.2	MEIS2	Homeobox protein Meis2 (Meis1-related protein 1) [Source:UniProtKB/Swiss-Prot;Acc:O14770]	-1.72055	-3.29563	-9.89241	3.64034e-06
PH_hs_0000411	NM_001122.2	ADFP	Adipophilin (Adipose differentiation-related protein)(ADRP) [Source:UniProtKB/Swiss-Prot;Acc:Q99541]	1.89737	3.72535	9.89188	3.64197e-06
PH_hs_0000780	NM_032436.1	C13orf8	Zinc finger protein 828 [Source:UniProtKB/Swiss-Prot;Acc:Q96JM3]	-1.12353	-2.17879	-9.88776	3.65472e-06
PH_hs_0030125	NM_001912.4,NM_145918.2	CTSL1	Cathepsin L1 Precursor (EC 3.4.22.15)(Major excreted protein)(MEP) [Contains Cathepsin L1 heavy chain;Cathepsin L1 light chain] [Source:UniProtKB/Swiss-Prot;Acc:P07711]	1.66595	3.17322	9.87133	3.70602e-06
PH_hs_0031875	NM_002497.2	NEK2	Serine/threonine-protein kinase Nek2 (EC 2.7.11.1)(NimA-related protein kinase 2)(NimA-like protein kinase 1)(HSPK 21) [Source:UniProtKB/Swiss-Prot;Acc:P51955]	-1.13939	-2.20288	-9.85625	3.75382e-06
PH_hs_0030094	NM_002306.2	LGALS3	Galectin-3 (Galactose-specific lectin 3)(Mac-2 antigen)(IgE-binding protein)(35 kDa lectin)(Carbohydrate-binding protein 35)(CBP 35)(Laminin-binding protein)(Lectin L-29)(L-31)(Galactoside-binding protein)(GALBP) [Source:UniProtKB/Swiss-Prot;Acc:P17931]	1.35317	2.55473	9.7577	4.08333e-06
PH_hs_0004657	NM_002648.3	PIM1	Proto-oncogene serine/threonine-protein kinase Pim-1 (EC 2.7.11.1) [Source:UniProtKB/Swiss-Prot;Acc:P11309]	1.42643	2.68781	9.7447	4.12912e-06
PH_hs_0019527	NM_032857.2	LACTB	Serine beta-lactamase-like protein LACTB, mitochondrial Precursor (EC 3.4.-.-) [Source:UniProtKB/Swiss-Prot;Acc:P83111]	1.13311	2.19331	9.72066	4.21531e-06
PH_hs_0022977	NM_153811.1	SLC38A6	Probable sodium-coupled neutral amino acid transporter 6 (Na(+)-coupled neutral amino acid transporter 6)(N-system amino acid transporter 1)(NAT-1)(Solute carrier family 38 member 6) [Source:UniProtKB/Swiss-Prot;Acc:Q8IZM9]	1.77144	3.41395	9.67201	4.39585e-06
PH_hs_0007855	NM_003608.2	GPR65	Psychosine receptor (G-protein coupled receptor 65)(T-cell death-associated protein 8) [Source:UniProtKB/Swiss-Prot;Acc:Q8IYL9]	1.24753	2.37434	9.61646	4.61248e-06
PH_hs_0030096	NM_001098478.1,NM_018950.2	HLA-F,HLA-F,HLA-F,HLA-F,HLA-F,HLA-F	NA	1.37392	2.59175	9.54546	4.90663e-06
PH_hs_0035404	NM_002970.2	SAT1	Diamine acetyltransferase 1 (EC 2.3.1.57)(Spermidine/spermine N(1)-acetyltransferase 1)(SSAT-1)(SSAT)(Putrescine acetyltransferase)(Polyamine N-acetyltransferase 1) [Source:UniProtKB/Swiss-Prot;Acc:P21673]	1.71462	3.28211	9.53434	4.95456e-06
PH_hs_0015556	NM_021135.4,NM_001006932.1	RPS6KA2	Ribosomal protein S6 kinase alpha-2 (S6K-alpha 2)(EC 2.7.11.1)(90 kDa ribosomal protein S6 kinase 2)(p90-RSK 2)(Ribosomal S6 kinase 3)(RSK-3)(pp90RSK3)(MAP kinase-activated protein kinase 1c)(MAPKAPK1C) [Source:UniProtKB/Swiss-Prot;Acc:Q15349]	1.7347	3.3281	9.43796	5.39204e-06
PH_hs_0036173	NM_007350.3	PHLDA1	Pleckstrin homology-like domain family A member 1 (T-cell death-associated gene 51 protein)(Apoptosis-associated nuclear protein)(Proline- and histidine-rich protein)(Proline- and glutamine-rich protein)(PQ-rich protein) [Source:UniProtKB/Swiss-Prot;Acc:Q8WV24]	1.899	3.72954	10.4263	5.72298e-06
PH_hs_0032215	NM_145294.4	WDR90	WD repeat-containing protein 90 [Source:UniProtKB/Swiss-Prot;Acc:Q96KV7]	-1.30907	-2.47781	-9.28097	6.19855e-06
PH_hs_0024262	NM_033390.1	ZC3H12C	Probable ribonuclease ZC3H12C (EC 3.1.-.-)(Zinc finger CCCH domain-containing protein 12C)(MCP-induced protein 3) [Source:UniProtKB/Swiss-Prot;Acc:Q9C0D7]	1.55378	2.93585	9.24523	6.40014e-06
PH_hs_0004671	NM_000222.2,NM_001093772.1	KIT	Mast/stem cell growth factor receptor Precursor (SCFR)(EC 2.7.10.1)(Proto-oncogene tyrosine-protein kinase Kit)(c-kit)(CD117 antigen) [Source:UniProtKB/Swiss-Prot;Acc:P10721]	-1.47353	-2.77701	-9.22681	6.50683e-06
PH_hs_0031183	NM_001005413.1,NM_007057.3,NM_032997.2	ZWINT	ZW10 interactor (ZW10-interacting protein 1)(Zwint-1) [Source:UniProtKB/Swiss-Prot;Acc:O95229]	-1.70805	-3.26718	-9.18676	6.74568e-06
PH_hs_0002168	NM_003185.3	TAF4	Transcription initiation factor TFIID subunit 4 (TBP-associated factor 4)(Transcription initiation factor TFIID 135 kDa subunit)(TAF(II)135)(TAFII-135)(TAFII135)(TAFII-130)(TAFII130)(RNA polymerase II TBP-associated factor subunit C) [Source:UniProtKB/Swiss-Prot;Acc:O00268]	-1.03886	-2.0546	-9.04939	7.641e-06
PH_hs_0014786	NM_001100626.1,NM_006459.3	ERLIN1	Erlin-1 (Endoplasmic reticulum lipid raft-associated protein 1)(Stomatin-prohibitin-flotillin-HflC/K domain-containing protein 1)(SPFH domain-containing protein 1)(Protein KE04) [Source:UniProtKB/Swiss-Prot;Acc:O75477]	-1.26988	-2.41141	-9.00008	7.99359e-06
PH_hs_0010821	NM_005765.2	ATP6AP2	Renin receptor Precursor (Renin/prorenin receptor)(ATPase H(+)-transporting lysosomal accessory protein 2)(ATPase H(+)-transporting lysosomal-interacting protein 2)(Vacuolar ATP synthase membrane sector-associated protein M8-9)(V-ATPase M8.9 subunit)(ATP6M8-9)(N14F)(ER-localized type I transmembrane adaptor)(Embryonic liver differentiation factor 10) [Source:UniProtKB/Swiss-Prot;Acc:O75787]	1.10038	2.14411	8.9899	8.06861e-06
PH_hs_0004118	NM_001003927.1,NM_014210.2	EVI2A	Protein EVI2A Precursor (Ecotropic viral integration site 2A protein homolog)(EVI-2A) [Source:UniProtKB/Swiss-Prot;Acc:P22794]	1.57498	2.97931	8.90943	8.68946e-06
PH_hs_0003174	NM_004454.2	ETV5	ETS translocation variant 5 (Ets-related protein ERM) [Source:UniProtKB/Swiss-Prot;Acc:P41161]	1.02614	2.03657	8.90071	8.75985e-06
PH_hs_0012103	NM_031945.3	TSPAN10	Tetraspanin-10 (Tspan-10)(Oculospanin) [Source:UniProtKB/Swiss-Prot;Acc:Q9H1Z9]	1.45187	2.73562	8.7856	9.74986e-06
PH_hs_0024120	NM_178007.2,NM_052851.2,NM_178006.3	STARD13	StAR-related lipid transfer protein 13 (START domain-containing protein 13)(StARD13)(Deleted in liver cancer protein 2)(Rho GTPase-activating protein)(46H23.2) [Source:UniProtKB/Swiss-Prot;Acc:Q9Y3M8]	1.05227	2.0738	8.77554	9.84205e-06
PH_hs_0027161	NM_015149.3	RGL1	Ral guanine nucleotide dissociation stimulator-like 1 (RalGDS-like 1) [Source:UniProtKB/Swiss-Prot;Acc:Q9NZL6]	1.79996	3.4821	8.66279	1.09435e-05
PH_hs_0001224	NM_004842.2,NM_138633.1,NM_016377.2	AKAP7	A-kinase anchor protein 7 isoform gamma (Protein kinase A-anchoring protein 7 isoform gamma)(A-kinase anchor protein 18) [Source:UniProtKB/Swiss-Prot;Acc:Q9P0M2]	-1.14934	-2.21812	-8.64388	1.11413e-05
PH_hs_0022201	NM_001071.2	TYMS	Thymidylate synthase (TSase)(TS)(EC 2.1.1.45) [Source:UniProtKB/Swiss-Prot;Acc:P04818]	-1.5353	-2.8985	-8.6244	1.13489e-05
PH_hs_0030834	NM_004646.2	PRODH2	Probable proline dehydrogenase 2 (EC 1.5.99.8)(Probable proline oxidase 2)(Kidney and liver proline oxidase 1)(HsPOX1) [Source:UniProtKB/Swiss-Prot;Acc:Q9UF12]	1.65291	3.14467	8.55457	1.21294e-05
PH_hs_0003649	NM_024119.2	DHX58	Probable ATP-dependent RNA helicase DHX58 (EC 3.6.1.-)(Probable ATP-dependent helicase LGP2)(Protein D11Lgp2 homolog) [Source:UniProtKB/Swiss-Prot;Acc:Q96C10]	1.31527	2.48849	8.5542	1.21336e-05
PH_hs_0031378	NM_004926.2	ZFP36L1	Butyrate response factor 1 (Protein TIS11B)(EGF-response factor 1)(ERF-1) [Source:UniProtKB/Swiss-Prot;Acc:Q07352]	1.86505	3.64281	8.47006	1.31535e-05
PH_hs_0032777	NM_025179.3	PLXNA2	Plexin-A2 Precursor (Semaphorin receptor OCT) [Source:UniProtKB/Swiss-Prot;Acc:O75051]	-1.07554	-2.10751	-8.45216	1.33824e-05
PH_hs_0000046	NM_004119.2	FLT3	FL cytokine receptor Precursor (EC 2.7.10.1)(Tyrosine-protein kinase receptor FLT3)(Stem cell tyrosine kinase 1)(STK-1)(CD135 antigen) [Source:UniProtKB/Swiss-Prot;Acc:P36888]	-1.22581	-2.33886	-8.41395	1.38859e-05
PH_hs_0030027	NM_002229.2	JUNB	Transcription factor jun-B [Source:UniProtKB/Swiss-Prot;Acc:P17275]	1.30991	2.47926	8.39599	1.41296e-05
PH_hs_0004967	NM_000397.3	CYBB	Cytochrome b-245 heavy chain (EC 1.-.-.-)(p22 phagocyte B-cytochrome)(Neutrophil cytochrome b 91 kDa polypeptide)(Heme-binding membrane glycoprotein gp91phox)(CGD91-phox)(gp91-phox)(gp91-1)(Cytochrome b(558) subunit beta)(Cytochrome b558 subunit beta)(Superoxide-generating NADPH oxidase heavy chain subunit)(NADPH oxidase 2) [Source:UniProtKB/Swiss-Prot;Acc:P04839]	1.6439	3.1251	8.30432	1.54492e-05
PH_hs_0037359	NM_194247.2	HNRNPA3	Heterogeneous nuclear ribonucleoprotein A3 (hnRNP A3) [Source:UniProtKB/Swiss-Prot;Acc:P51991]	-1.39225	-2.62488	-8.30274	1.54732e-05
PH_hs_0000122	NM_001012718.1,NM_001012636.1,NM_001012635.1,NM_001012634.1,NM_001012633.1,NM_001012632.1,NM_004221.4,NM_001012631.1	IL32	Interleukin-32 Precursor (IL-32)(Natural killer cells protein 4)(Tumor necrosis factor alpha-inducing factor) [Source:UniProtKB/Swiss-Prot;Acc:P24001]	1.44267	2.71824	8.27657	1.5875e-05
PH_hs_0005117	NM_006407.3	ARL6IP5	PRA1 family protein 3 (ADP-ribosylation factor-like protein 6-interacting protein 5)(ARL-6-interacting protein 5)(Aip-5)(Glutamate transporter EAAC1-interacting protein)(GTRAP3-18)(Prenylated Rab acceptor protein 2)(Protein JWa)(Dermal papilla-derived protein 11)(JM5)(Putative MAPK-activating protein PM27)(Cytoskeleton-related vitamin A-responsive protein) [Source:UniProtKB/Swiss-Prot;Acc:O75915]	1.11081	2.15967	8.21111	1.69311e-05
PH_hs_0010169	NM_177405.1,NM_017424.2	CECR1	Cat eye syndrome critical region protein 1 Precursor [Source:UniProtKB/Swiss-Prot;Acc:Q9NZK5]	1.22697	2.34076	8.19269	1.7242e-05
PH_hs_0038190	NM_015177.1	DTX4	Protein deltex-4 (Deltex4)(RING finger protein 155) [Source:UniProtKB/Swiss-Prot;Acc:Q9Y2E6]	1.20484	2.30511	8.16591	1.77051e-05
PH_hs_0032680	NM_203288.1	PUM2,RP9P,RP9	NA	-1.09235	-2.13221	-8.1355	1.82478e-05
PH_hs_0026675	NM_152729.2	NT5DC1	5'-nucleotidase domain-containing protein 1 [Source:UniProtKB/Swiss-Prot;Acc:Q5TFE4]	1.13013	2.18878	8.12972	1.8353e-05
PH_hs_0000069	NM_000584.2	IL8	Interleukin-8 Precursor (IL-8)(C-X-C motif chemokine 8)(Monocyte-derived neutrophil chemotactic factor)(MDNCF)(T-cell chemotactic factor)(Neutrophil-activating protein 1)(NAP-1)(Protein 3-10C)(Granulocyte chemotactic protein 1)(GCP-1)(Monocyte-derived neutrophil-activating peptide)(MONAP)(Emoctakin) [Contains MDNCF-a(IL8/NAP1 form I)(GCP/IL-8 protein IV);Interleukin-8(IL-8(1-77))(MDNCF-b)(IL8/NAP…	2.9707	7.83918	8.1086	1.87431e-05
PH_hs_0002010	NM_012261.2	C20orf103	LAMP family protein C20orf103 Precursor [Source:UniProtKB/Swiss-Prot;Acc:Q9UJQ1]	-1.03733	-2.05242	-8.105	1.88104e-05
PH_hs_0002211	NM_005863.3,NM_001047160.1	NET1	Neuroepithelial cell-transforming gene 1 protein (p65 Net1 proto-oncogene)(Rho guanine nucleotide exchange factor 8) [Source:UniProtKB/Swiss-Prot;Acc:Q7Z628]	-1.22408	-2.33607	-8.10335	1.88414e-05
PH_hs_0023535	NM_024923.2	NUP210	Nuclear pore membrane glycoprotein 210 Precursor (POM210)(Nuclear pore protein gp210) [Source:UniProtKB/Swiss-Prot;Acc:Q8TEM1]	-1.62205	-3.07811	-8.094	1.9018e-05
PH_hs_0024552	NM_152896.1	UHRF2	E3 ubiquitin-protein ligase UHRF2 (EC 6.3.2.-)(Ubiquitin-like PHD and RING finger domain-containing protein 2)(Ubiquitin-like-containing PHD and RING finger domains protein 2)(Np95/ICBP90-like RING finger protein)(Np95-like RING finger protein)(Nuclear zinc finger protein Np97)(RING finger protein 107) [Source:UniProtKB/Swiss-Prot;Acc:Q96PU4]	-1.0695	-2.0987	-8.0226	2.04279e-05
PH_hs_0000972	NM_012112.4	TPX2	Targeting protein for Xklp2 (Restricted expression proliferation-associated protein 100)(p100)(Differentially expressed in cancerous and non-cancerous lung cells 2)(DIL-2)(Protein fls353)(Hepatocellular carcinoma-associated antigen 519) [Source:UniProtKB/Swiss-Prot;Acc:Q9ULW0]	-1.079	-2.11257	-8.0207	2.0467e-05
PH_hs_0040362	NM_206855.1,NM_206854.1,NM_206853.1	QKI	Protein quaking (HqkI)(Hqk) [Source:UniProtKB/Swiss-Prot;Acc:Q96PU8]	1.11346	2.16364	7.99348	2.10355e-05
PH_hs_0019754	NM_020675.3	SPC25	Kinetochore protein Spc25 (hSpc25) [Source:UniProtKB/Swiss-Prot;Acc:Q9HBM1]	-1.12576	-2.18217	-7.92056	2.26455e-05
PH_hs_0001671	NM_016302.2	CRBN	Protein cereblon [Source:UniProtKB/Swiss-Prot;Acc:Q96SW2]	1.07174	2.10196	7.91971	2.26652e-05
PH_hs_0004525	NM_002228.3	JUN	Transcription factor AP-1 (Activator protein 1)(AP1)(Proto-oncogene c-jun)(V-jun avian sarcoma virus 17 oncogene homolog)(p39) [Source:UniProtKB/Swiss-Prot;Acc:P05412]	1.02679	2.03748	7.90409	2.30277e-05
PH_hs_0016869	NM_144595.3,NM_001040153.2	SLAIN1	SLAIN motif-containing protein 1 [Source:UniProtKB/Swiss-Prot;Acc:Q8ND83]	-1.54429	-2.91661	-7.89118	2.33321e-05
PH_hs_0000057	NM_001030287.2,NM_001040619.1,NM_001674.2	ATF3	Cyclic AMP-dependent transcription factor ATF-3 (cAMP-dependent transcription factor ATF-3)(Activating transcription factor 3) [Source:UniProtKB/Swiss-Prot;Acc:P18847]	1.11539	2.16653	7.87193	2.37944e-05
PH_hs_0001390	NM_002395.3	ME1	NADP-dependent malic enzyme (NADP-ME)(EC 1.1.1.40)(Malic enzyme 1) [Source:UniProtKB/Swiss-Prot;Acc:P48163]	1.37534	2.59429	7.86537	2.39542e-05
PH_hs_0022166	NM_030769.1	NPL	N-acetylneuraminate lyase (NALase)(EC 4.1.3.3)(N-acetylneuraminic acid aldolase)(N-acetylneuraminate pyruvate-lyase)(Sialic acid lyase)(Sialate lyase)(Sialate-pyruvate lyase)(Sialic acid aldolase) [Source:UniProtKB/Swiss-Prot;Acc:Q9BXD5]	1.52288	2.87365	7.84622	2.44273e-05
PH_hs_0000530	NM_014176.3	UBE2T	Ubiquitin-conjugating enzyme E2 T (EC 6.3.2.19)(Ubiquitin-protein ligase T)(Ubiquitin carrier protein T) [Source:UniProtKB/Swiss-Prot;Acc:Q9NPD8]	-1.12775	-2.18517	-7.84601	2.44325e-05
PH_hs_0023813	NM_024808.2	C13orf34	Protein aurora borealis (HsBora) [Source:UniProtKB/Swiss-Prot;Acc:Q6PGQ7]	-1.04037	-2.05676	-7.82183	2.50449e-05
PH_hs_0018877	NM_001616.3	ACVR2A	Activin receptor type-2A Precursor (EC 2.7.11.30)(Activin receptor type IIA)(ACTR-IIA)(ACTRIIA) [Source:UniProtKB/Swiss-Prot;Acc:P27037]	1.24311	2.36708	7.80603	2.5454e-05
PH_hs_0015959	NM_024094.2	DSCC1	Sister chromatid cohesion protein DCC1 (Defective in sister chromatid cohesion protein 1 homolog) [Source:UniProtKB/Swiss-Prot;Acc:Q9BVC3]	-1.01568	-2.02186	-7.77046	2.64025e-05
PH_hs_0027206	NM_001048201.1,NM_013282.3	UHRF1	E3 ubiquitin-protein ligase UHRF1 (EC 6.3.2.-)(Ubiquitin-like PHD and RING finger domain-containing protein 1)(Ubiquitin-like-containing PHD and RING finger domains protein 1)(Inverted CCAAT box-binding protein of 90 kDa)(Transcription factor ICBP90)(Nuclear zinc finger protein Np95)(Nuclear protein 95)(HuNp95)(RING finger protein 106) [Source:UniProtKB/Swiss-Prot;Acc:Q96T88]	-1.07535	-2.10723	-7.72739	2.76028e-05
PH_hs_0025002	NM_003248.3	THBS4	Thrombospondin-4 Precursor [Source:UniProtKB/Swiss-Prot;Acc:P35443]	-1.23676	-2.35669	-7.71576	2.7937e-05
PH_hs_0003879	NM_018986.3	SH3TC1	SH3 domain and tetratricopeptide repeats-containing protein 1 [Source:UniProtKB/Swiss-Prot;Acc:Q8TE82]	1.21005	2.31346	7.70591	2.82236e-05
PH_hs_0010701	NM_000416.2	IFNGR1	Interferon-gamma receptor alpha chain Precursor (IFN-gamma-R1)(CDw119)(CD119 antigen) [Source:UniProtKB/Swiss-Prot;Acc:P15260]	1.55654	2.94148	7.69631	2.85061e-05
PH_hs_0010433	NM_014265.4	ADAM28	Disintegrin and metalloproteinase domain-containing protein 28 Precursor (ADAM 28)(EC 3.4.24.-)(Metalloproteinase-like, disintegrin-like, and cysteine-rich protein L)(MDC-L)(Epididymial metalloproteinase-like, disintegrin-like, and cysteine-rich protein II)(eMDC II) [Source:UniProtKB/Swiss-Prot;Acc:Q9UKQ2]	1.57475	2.97883	7.69341	2.8592e-05
PH_hs_0011508	NM_004701.2	CCNB2	G2/mitotic-specific cyclin-B2 [Source:UniProtKB/Swiss-Prot;Acc:O95067]	-1.10784	-2.15523	-7.64439	3.00881e-05
PH_hs_0005136	NM_005084.3	AL035670.29,PLA2G7	NA	1.97108	3.92062	7.6337	3.04254e-05
PH_hs_0003684	NM_000617.2	SLC11A2	Natural resistance-associated macrophage protein 2 (NRAMP 2)(Divalent metal transporter 1)(DMT1) [Source:UniProtKB/Swiss-Prot;Acc:P49281]	1.8934	3.71511	7.62914	3.05708e-05
PH_hs_0024506	NM_022168.2	IFIH1	Interferon-induced helicase C domain-containing protein 1 (EC 3.6.1.-)(Interferon-induced with helicase C domain protein 1)(Helicase with 2 CARD domains)(Helicard)(Melanoma differentiation-associated protein 5)(MDA-5)(RNA helicase-DEAD box protein 116)(Murabutide down-regulated protein) [Source:UniProtKB/Swiss-Prot;Acc:Q9BYX4]	1.57954	2.98874	7.61921	3.08897e-05
PH_hs_0006036	NM_080682.1,NM_001078.2	VCAM1	Vascular cell adhesion protein 1 Precursor (V-CAM 1)(INCAM-100)(CD106 antigen) [Source:UniProtKB/Swiss-Prot;Acc:P19320]	1.82397	3.54054	7.60696	3.1288e-05
PH_hs_0002554	NM_130386.2	COLEC12	Collectin-12 (Collectin placenta protein 1)(hCL-P1)(CL-P1)(Nurse cell scavenger receptor 2)(Scavenger receptor with C-type lectin)(Scavenger receptor class A member 4) [Source:UniProtKB/Swiss-Prot;Acc:Q5KU26]	1.45781	2.74691	7.59627	3.16405e-05
PH_hs_0001863	NM_007315.3	STAT1	Signal transducer and activator of transcription 1-alpha/beta (Transcription factor ISGF-3 components p91/p84) [Source:UniProtKB/Swiss-Prot;Acc:P42224]	1.11691	2.16882	7.58294	3.20857e-05
PH_hs_0020488	NM_004237.2	TRIP13	Thyroid receptor-interacting protein 13 (Thyroid hormone receptor interactor 13)(TRIP-13)(Human papillomavirus type 16 E1 protein-binding protein)(HPV16 E1 protein-binding protein)(16E1-BP) [Source:UniProtKB/Swiss-Prot;Acc:Q15645]	-1.05126	-2.07234	-7.57849	3.22361e-05
PH_hs_0000040	NM_001558.3	IL10RA	Interleukin-10 receptor alpha chain Precursor (IL-10R-A)(IL-10R1)(CDw210a antigen) [Source:UniProtKB/Swiss-Prot;Acc:Q13651]	1.04357	2.06132	7.55654	3.29884e-05
PH_hs_0015176	NM_152556.2	C7orf60	UPF0532 protein C7orf60 [Source:UniProtKB/Swiss-Prot;Acc:Q1RMZ1]	1.42589	2.68681	7.49173	3.53241e-05
PH_hs_0023584	NM_022652.2,NM_001946.2	DUSP6	Dual specificity protein phosphatase 6 (EC 3.1.3.48)(EC 3.1.3.16)(Mitogen-activated protein kinase phosphatase 3)(MAP kinase phosphatase 3)(MKP-3)(Dual specificity protein phosphatase PYST1) [Source:UniProtKB/Swiss-Prot;Acc:Q16828]	1.34281	2.53646	7.46579	3.63093e-05
PH_hs_0022714	NM_001098517.1,NM_014333.3	CADM1	Cell adhesion molecule 1 Precursor (Immunoglobulin superfamily member 4)(Nectin-like protein 2)(NECL-2)(Tumor suppressor in lung cancer 1)(TSLC-1)(Synaptic cell adhesion molecule)(Spermatogenic immunoglobulin superfamily)(SgIGSF) [Source:UniProtKB/Swiss-Prot;Acc:Q9BY67]	1.19262	2.28567	7.41425	3.83568e-05
PH_hs_0001282	NM_175873.4	ANKRD43	Ankyrin repeat domain-containing protein 43 Precursor [Source:UniProtKB/Swiss-Prot;Acc:Q2M3V2]	1.93264	3.81754	7.34935	4.1117e-05
PH_hs_0009177	NM_005957.3	MTHFR	Methylenetetrahydrofolate reductase (EC 1.5.1.20) [Source:UniProtKB/Swiss-Prot;Acc:P42898]	1.49848	2.82544	7.29272	4.37034e-05
PH_hs_0033487	NM_002534.2	OAS1	2'-5'-oligoadenylate synthetase 1 ((2-5')oligo(A) synthetase 1)(2-5A synthetase 1)(EC 2.7.7.-)(p46/p42 OAS)(E18/E16) [Source:UniProtKB/Swiss-Prot;Acc:P00973]	1.45335	2.73844	7.27999	4.43092e-05
PH_hs_0001767	NM_001548.3	IFIT1	Interferon-induced protein with tetratricopeptide repeats 1 (IFIT-1)(Interferon-induced 56 kDa protein)(IFI-56K) [Source:UniProtKB/Swiss-Prot;Acc:P09914]	1.95054	3.86519	7.27801	4.44039e-05
PH_hs_0005573	NM_007005.3	TLE4	Transducin-like enhancer protein 4 [Source:UniProtKB/Swiss-Prot;Acc:Q04727]	-1.004	-2.00556	-7.26417	4.50746e-05
PH_hs_0002045	NM_021209.3	NLRC4	NLR family CARD domain-containing protein 4 (Caspase recruitment domain-containing protein 12)(Ice protease-activating factor)(Ipaf)(CARD, LRR, and NACHT-containing protein)(Clan protein) [Source:UniProtKB/Swiss-Prot;Acc:Q9NPP4]	1.33059	2.51506	7.25251	4.56479e-05
PH_hs_0023009	NM_002467.4	MYC	Myc proto-oncogene protein (c-Myc)(Transcription factor p64) [Source:UniProtKB/Swiss-Prot;Acc:P01106]	-1.05951	-2.08423	-7.21946	4.73169e-05
PH_hs_0020769	NM_020125.2	SLAMF8	SLAM family member 8 Precursor (B-lymphocyte activator macrophage expressed)(BCM-like membrane protein) [Source:UniProtKB/Swiss-Prot;Acc:Q9P0V8]	1.39032	2.62136	7.17446	4.96976e-05
PH_hs_0035442	NM_030769.1	NPL,GEMIN6,AC018693.5	NA	1.30522	2.47122	7.12677	5.23644e-05
PH_hs_0014428	NM_014711.4	AC012621.2	Centrosomal protein of 110 kDa (Cep110) [Source:UniProtKB/Swiss-Prot;Acc:O43303]	-1.79166	-3.46214	-7.12442	5.25001e-05
PH_hs_0004390	NM_003897.3	IER3,IER3,IER3,IER3,IER3,IER3	NA	1.40722	2.65225	7.066	5.59918e-05
PH_hs_0023926	NM_002738.6	PRKCB	Protein kinase C beta type (PKC-beta)(PKC-B)(EC 2.7.11.13) [Source:UniProtKB/Swiss-Prot;Acc:P05771]	1.46376	2.75827	7.05511	5.66703e-05
PH_hs_0000418	NM_054016.1	FUSIP1,BX511012.5-2,RP11-183M13.1	NA	-1.05753	-2.08137	-7.04329	5.74169e-05
PH_hs_0004352	NM_000591.2,NM_001040021.1	CD14	Monocyte differentiation antigen CD14 Precursor (Myeloid cell-specific leucine-rich glycoprotein)(CD14 antigen) [Contains Monocyte differentiation antigen CD14, urinary form;Monocyte differentiation antigen CD14, membrane-bound form] [Source:UniProtKB/Swiss-Prot;Acc:P08571]	1.54876	2.92567	7.03048	5.82384e-05
PH_hs_0004731	NM_000784.3	CYP27A1	Sterol 26-hydroxylase, mitochondrial Precursor (EC 1.14.13.15)(Cytochrome P450 27)(Cytochrome P-450C27/25)(Sterol 27-hydroxylase)(Vitamin D(3) 25-hydroxylase)(5-beta-cholestane-3-alpha,7-alpha,12-alpha-triol 27-hydroxylase) [Source:UniProtKB/Swiss-Prot;Acc:Q02318]	1.07878	2.11224	6.99502	6.05799e-05
PH_hs_0023383	NM_001465.3,NM_199335.2	FYB	FYN-binding protein (FYN-T-binding protein)(FYB-120/130)(p120/p130)(SLP-76-associated phosphoprotein)(SLAP-130)(Adhesion and degranulation promoting adaptor protein)(ADAP) [Source:UniProtKB/Swiss-Prot;Acc:O15117]	1.02632	2.03683	6.96418	6.27001e-05
PH_hs_0022771	NM_022145.3	CENPK	Centromere protein K (CENP-K)(Interphase centromere complex protein 37)(Protein AF-5alpha)(p33) [Source:UniProtKB/Swiss-Prot;Acc:Q9BS16]	-1.59272	-3.01618	-6.95475	6.33646e-05
PH_hs_0023056	NM_203401.1,NM_203399.1,NM_005563.3	STMN1	Stathmin (Phosphoprotein p19)(pp19)(Leukemia-associated phosphoprotein p18)(Oncoprotein 18)(Op18)(pp17)(Prosolin)(Metablastin)(Protein Pr22) [Source:UniProtKB/Swiss-Prot;Acc:P16949]	-1.0731	-2.10395	-6.92625	6.54193e-05
PH_hs_0023396	NM_001079691.1,NM_052818.2	N4BP2L1	NEDD4-binding protein 2-like 1 [Source:UniProtKB/Swiss-Prot;Acc:Q5TBK1]	1.12239	2.17708	6.91785	6.60389e-05
PH_hs_0000494	NM_173626.2	SLC26A11	Sodium-independent sulfate anion transporter (Solute carrier family 26 member 11) [Source:UniProtKB/Swiss-Prot;Acc:Q86WA9]	1.19906	2.29589	6.90172	6.72467e-05
PH_hs_0006072	NM_175931.1,NM_005187.4	CBFA2T3	Protein CBFA2T3 (Myeloid translocation gene on chromosome 16 protein)(hMTG16)(MTG8-related protein 2)(Zinc finger MYND domain-containing protein 4) [Source:UniProtKB/Swiss-Prot;Acc:O75081]	-1.10895	-2.15688	-6.89304	6.79063e-05
PH_hs_0009437	NM_001067.2	TOP2A	DNA topoisomerase 2-alpha (EC 5.99.1.3)(DNA topoisomerase II, alpha isozyme) [Source:UniProtKB/Swiss-Prot;Acc:P11388]	-1.03392	-2.04759	-6.8857	6.84699e-05
PH_hs_0032608	NM_006509.2	RELB	Transcription factor RelB (I-Rel) [Source:UniProtKB/Swiss-Prot;Acc:Q01201]	1.2877	2.44139	6.86359	7.01984e-05
PH_hs_0030160	NM_181738.1,NM_005809.4	PRDX2	Peroxiredoxin-2 (EC 1.11.1.15)(Thioredoxin peroxidase 1)(Thioredoxin-dependent peroxide reductase 1)(Thiol-specific antioxidant protein)(TSA)(PRP)(Natural killer cell-enhancing factor B)(NKEF-B) [Source:UniProtKB/Swiss-Prot;Acc:P32119]	1.49446	2.81759	6.85106	7.11984e-05
PH_hs_0031885	NM_032782.3	HAVCR2	Hepatitis A virus cellular receptor 2 Precursor (HAVcr-2)(T-cell immunoglobulin and mucin domain-containing protein 3)(TIMD-3)(T-cell membrane protein 3)(TIM-3) [Source:UniProtKB/Swiss-Prot;Acc:Q8TDQ0]	1.36204	2.57048	6.84596	7.16105e-05
PH_hs_0024782	NM_001690.2	ATP6V1A	V-type proton ATPase catalytic subunit A (V-ATPase subunit A)(EC 3.6.3.14)(Vacuolar proton pump subunit alpha)(V-ATPase 69 kDa subunit)(Vacuolar ATPase isoform VA68) [Source:UniProtKB/Swiss-Prot;Acc:P38606]	1.00399	2.00554	6.84509	7.16812e-05
PH_hs_0004996	NM_002110.2	HCK	Tyrosine-protein kinase HCK (EC 2.7.10.2)(Hemopoietic cell kinase)(p59-HCK/p60-HCK) [Source:UniProtKB/Swiss-Prot;Acc:P08631]	1.12364	2.17897	6.83897	7.21787e-05
PH_hs_0035980	NM_032957.3,NM_016434.2	RTEL1	Regulator of telomere elongation helicase 1 (EC 3.6.1.-)(Novel helicase-like) [Source:UniProtKB/Swiss-Prot;Acc:Q9NZ71]	-1.18524	-2.27401	-6.7987	7.55515e-05
PH_hs_0010107	NM_005461.3	MAFB	Transcription factor MafB (Maf-B)(V-maf musculoaponeurotic fibrosarcoma oncogene homolog B) [Source:UniProtKB/Swiss-Prot;Acc:Q9Y5Q3]	1.38088	2.60428	6.78608	7.66438e-05
PH_hs_0017079	NM_024660.2	TMEM149	Transmembrane protein 149 Precursor (U2 small nuclear RNA auxiliary factor 1-like 4) [Source:UniProtKB/Swiss-Prot;Acc:Q9H665]	1.2133	2.31867	6.78116	7.70745e-05
PH_hs_0030922	NM_003851.2	CREG1	Protein CREG1 Precursor (Cellular repressor of E1A-stimulated genes 1) [Source:UniProtKB/Swiss-Prot;Acc:O75629]	1.17523	2.25829	6.76561	7.84514e-05
PH_hs_0029345	NM_178558.4	ZNF680	Zinc finger protein 680 [Source:UniProtKB/Swiss-Prot;Acc:Q8NEM1]	-1.2946	-2.45309	-6.72503	8.21754e-05
PH_hs_0010728	NM_004079.3	CTSS	Cathepsin S Precursor (EC 3.4.22.27) [Source:UniProtKB/Swiss-Prot;Acc:P25774]	1.18923	2.28032	6.72044	8.26085e-05
PH_hs_0026670	NM_000688.4,NM_199166.1	ALAS1	5-aminolevulinate synthase, nonspecific, mitochondrial Precursor (EC 2.3.1.37)(5-aminolevulinic acid synthase)(Delta-aminolevulinate synthase)(Delta-ALA synthetase)(ALAS-H) [Source:UniProtKB/Swiss-Prot;Acc:P13196]	1.0398	2.05594	6.6977	8.4792e-05
PH_hs_0018545	NM_178507.2	OAF	Out at first protein homolog Precursor (HCV NS5A-transactivated protein 13 target protein 2) [Source:UniProtKB/Swiss-Prot;Acc:Q86UD1]	-1.16318	-2.2395	-6.66062	8.84878e-05
PH_hs_0031552	NM_194450.2,NM_194448.2,NM_194447.2,NM_016184.3	ZNF705A,CLEC4A	NA	2.03716	4.10437	6.64383	9.02181e-05
PH_hs_0011381	NM_033402.3,NM_001077501.1	LRRCC1	Leucine-rich repeat and coiled-coil domain-containing protein 1 (Centrosomal leucine-rich repeat and coiled-coil domain-containing protein) [Source:UniProtKB/Swiss-Prot;Acc:Q9C099]	-1.49492	-2.81849	-6.63765	9.08645e-05
PH_hs_0008141	NM_080725.1	SRXN1,AL121758.24-1	NA	1.04382	2.06168	6.61216	9.35854e-05
PH_hs_0023415	NM_173200.1,NM_173198.1,NM_006981.2	NR4A3	Nuclear receptor subfamily 4 group A member 3 (Nuclear hormone receptor NOR-1)(Neuron-derived orphan receptor 1)(Mitogen-induced nuclear orphan receptor) [Source:UniProtKB/Swiss-Prot;Acc:Q92570]	1.37162	2.5876	6.60874	9.39566e-05
PH_hs_0007166	NM_000576.2	IL1B	Interleukin-1 beta Precursor (IL-1 beta)(Catabolin) [Source:UniProtKB/Swiss-Prot;Acc:P01584]	1.17538	2.25852	6.57292	9.79474e-05
PH_hs_0029288	NM_005625.3,NM_001007070.1,NM_001007069.1,NM_001007068.1,NM_001007067.1	RP11-77G22.3,SDCBP	NA	1.25961	2.39431	6.57014	9.82644e-05
PH_hs_0004662	NM_020529.2	NFKBIA	NF-kappa-B inhibitor alpha (I-kappa-B-alpha)(IkappaBalpha)(IkB-alpha)(Major histocompatibility complex enhancer-binding protein MAD3) [Source:UniProtKB/Swiss-Prot;Acc:P25963]	1.78214	3.43936	6.53956	0.000101831
PH_hs_0010524	NM_005806.2	OLIG2	Oligodendrocyte transcription factor 2 (Oligo2)(Class B basic helix-loop-helix protein 1)(bHLHB1)(Protein kinase C-binding protein RACK17)(Protein kinase C-binding protein 2) [Source:UniProtKB/Swiss-Prot;Acc:Q13516]	1.18058	2.26668	6.53695	0.000102142
PH_hs_0004593	NM_007111.4	TFDP1	Transcription factor Dp-1 (E2F dimerization partner 1)(DRTF1-polypeptide 1)(DRTF1) [Source:UniProtKB/Swiss-Prot;Acc:Q14186]	-1.02317	-2.03237	-6.50584	0.000105926
PH_hs_0002081	NM_001042453.1,NM_001042452.1,NM_016542.3	RP6-213H19.1	Serine/threonine-protein kinase MST4 (EC 2.7.11.1)(Mammalian STE20-like protein kinase 4)(STE20-like kinase MST4)(MST-4)(Serine/threonine-protein kinase MASK)(Mst3 and SOK1-related kinase) [Source:UniProtKB/Swiss-Prot;Acc:Q9P289]	-1.56217	-2.95297	-6.48081	0.000109084
PH_hs_0023447	NM_001068.2	TOP2B	DNA topoisomerase 2-beta (EC 5.99.1.3)(DNA topoisomerase II, beta isozyme) [Source:UniProtKB/Swiss-Prot;Acc:Q02880]	-1.09324	-2.13353	-6.46667	0.000110912
PH_hs_0020101	NM_006432.3	NPC2	Epididymal secretory protein E1 Precursor (Niemann-Pick disease type C2 protein)(hE1) [Source:UniProtKB/Swiss-Prot;Acc:P61916]	1.26442	2.40231	6.46202	0.000111521
PH_hs_0012879	NM_021244.4	RRAGD	Ras-related GTP-binding protein D (Rag D)(RagD) [Source:UniProtKB/Swiss-Prot;Acc:Q9NQL2]	1.05807	2.08215	6.45733	0.000112138
PH_hs_0011494	NM_001080449.1	DNA2	DNA2-like helicase (EC 3.6.1.-)(DNA replication ATP-dependent helicase-like homolog) [Source:UniProtKB/Swiss-Prot;Acc:P51530]	-1.10576	-2.15212	-6.44718	0.000113487
PH_hs_0014029	NM_016279.3	CDH9	Cadherin-9 Precursor [Source:UniProtKB/Swiss-Prot;Acc:Q9ULB4]	-1.16021	-2.23491	-6.43774	0.000114758
PH_hs_0031766	NM_147783.2,NM_147782.2,NM_147781.2,NM_147780.2,NM_001908.3	CTSB	Cathepsin B Precursor (EC 3.4.22.1)(Cathepsin B1)(APP secretase)(APPS) [Contains Cathepsin B light chain;Cathepsin B heavy chain] [Source:UniProtKB/Swiss-Prot;Acc:P07858]	1.6334	3.10244	6.42769	0.000116127
PH_hs_0006705	NM_018136.4	ASPM	Abnormal spindle-like microcephaly-associated protein (Abnormal spindle protein homolog)(Asp homolog) [Source:UniProtKB/Swiss-Prot;Acc:Q8IZT6]	-1.30834	-2.47656	-6.41856	0.000117388
PH_hs_0005691	NM_015397.2	WDR40A	WD repeat-containing protein 40A (Centrosome-related protein TCC52)(Testis cancer centrosome-related protein) [Source:UniProtKB/Swiss-Prot;Acc:Q5T6F0]	-1.07459	-2.10612	-6.41071	0.000118482
PH_hs_0004288	NM_002840.3,NM_130440.2	PTPRF	Receptor-type tyrosine-protein phosphatase F Precursor (EC 3.1.3.48)(Leukocyte common antigen related)(LAR) [Source:UniProtKB/Swiss-Prot;Acc:P10586]	-1.10893	-2.15686	-6.32689	0.000130895
PH_hs_0010150	NM_006207.1	PDGFRL	Platelet-derived growth factor receptor-like protein Precursor (PDGF receptor beta-like tumor suppressor) [Source:UniProtKB/Swiss-Prot;Acc:Q15198]	1.4576	2.74652	6.30373	0.000134571
PH_hs_0004579	NM_001040280.1,NM_004233.3	CD83	CD83 antigen Precursor (Cell surface protein HB15)(B-cell activation protein)(CD83 antigen) [Source:UniProtKB/Swiss-Prot;Acc:Q01151]	1.34426	2.53901	6.29076	0.000136676
PH_hs_0023645	NM_024570.2	RNASEH2B	Ribonuclease H2 subunit B (RNase H2 subunit B)(Ribonuclease HI subunit B)(Aicardi-Goutieres syndrome 2 protein)(AGS2)(Deleted in lymphocytic leukemia 8) [Source:UniProtKB/Swiss-Prot;Acc:Q5TBB1]	-1.04125	-2.05801	-6.28832	0.000137077
PH_hs_0026349	NM_031271.3	TEX15	Testis-expressed sequence 15 protein (Cancer/testis antigen 42)(CT42) [Source:UniProtKB/Swiss-Prot;Acc:Q9BXT5]	-1.23584	-2.35518	-6.2682	0.000140427
PH_hs_0009662	NM_001040167.1	LFNG,AC092488.3-1	NA	1.01523	2.02123	6.23083	0.000146889
PH_hs_0004728	NM_206963.1,NM_002888.2	RARRES1	Retinoic acid receptor responder protein 1 (RAR-responsive protein TIG1)(Tazarotene-induced gene 1 protein) [Source:UniProtKB/Swiss-Prot;Acc:P49788]	1.21456	2.32071	6.22922	0.000147173
PH_hs_0022390	NM_000276.3,NM_001587.3	AL022162.1,OCRL	NA	-1.44698	-2.72637	-6.21696	0.000149369
PH_hs_0003514	NM_032435.2	MAP3K19	Mitogen-activated protein kinase kinase kinase (EC 2.7.11.25)(Mixed lineage kinase 4) [Source:UniProtKB/Swiss-Prot;Acc:Q5TCX8]	-1.05999	-2.08492	-6.20228	0.000152043
PH_hs_0019724	NM_003596.3	TPST1	Protein-tyrosine sulfotransferase 1 (EC 2.8.2.20)(Tyrosylprotein sulfotransferase-1)(TPST-1) [Source:UniProtKB/Swiss-Prot;Acc:O60507]	1.1571	2.23009	6.16659	0.000158764
PH_hs_0001709	NM_005621.1	S100A12	Protein S100-A12 (S100 calcium-binding protein A12)(Calgranulin-C)(CAGC)(CGRP)(Neutrophil S100 protein)(Calcium-binding protein in amniotic fluid 1)(CAAF1)(p6) [Contains Calcitermin] [Source:UniProtKB/Swiss-Prot;Acc:P80511]	1.03914	2.05501	6.1659	0.000158896
PH_hs_0024288	NM_020840.1	FNIP2	Folliculin-interacting protein 2 (FNIP1-like protein) [Source:UniProtKB/Swiss-Prot;Acc:Q9P278]	1.07532	2.10719	6.58606	0.000163661
PH_hs_0023221	NM_017925.4	DENND4C	DENN domain-containing protein 4C [Source:UniProtKB/Swiss-Prot;Acc:Q5VZ89]	1.08734	2.12482	6.13007	0.000165978
PH_hs_0014612	NM_001042517.1	DIAPH3	Protein diaphanous homolog 3 (Diaphanous-related formin-3)(DRF3) [Source:UniProtKB/Swiss-Prot;Acc:Q9NSV4]	-1.3767	-2.59674	-6.1106	0.000169968
PH_hs_0004294	NM_005441.2	CHAF1B,RP3-359N14.1	NA	-1.01846	-2.02575	-6.10481	0.000171174
PH_hs_0023033	NM_003128.2	SPTBN1	Spectrin beta chain, brain 1 (Spectrin, non-erythroid beta chain 1)(Beta-II spectrin)(Fodrin beta chain) [Source:UniProtKB/Swiss-Prot;Acc:Q01082]	-1.5463	-2.92066	-6.0675	0.000179178
PH_hs_0024939	NM_033515.2	ARHGAP18	Rho GTPase-activating protein 18 (Rho-type GTPase-activating protein 18)(MacGAP) [Source:UniProtKB/Swiss-Prot;Acc:Q8N392]	1.43303	2.70012	6.05234	0.000182544
PH_hs_0009710	NM_014363.4	SACS	Sacsin [Source:UniProtKB/Swiss-Prot;Acc:Q9NZJ4]	-1.05376	-2.07594	-6.03698	0.000186028
PH_hs_0028839	NM_197939.1,NM_032322.3	RNF135	RING finger protein 135 [Source:UniProtKB/Swiss-Prot;Acc:Q8IUD6]	1.04385	2.06172	6.03428	0.000186647
PH_hs_0009336	NM_018354.1	C20orf46	Transmembrane protein C20orf46 [Source:UniProtKB/Swiss-Prot;Acc:Q9NUR3]	1.86844	3.65136	5.97275	0.000201391
PH_hs_0030039	NM_004289.6	AC090377.15-1,C17orf57,NFE2L3	NA	1.02931	2.04105	5.95786	0.000205146
PH_hs_0023118	NM_022136.3	SAMSN1	SAM domain-containing protein SAMSN-1 (SAM domain, SH3 domain and nuclear localization signals protein 1)(SH3-SAM adaptor protein)(Hematopoietic adaptor containing SH3 and SAM domains 1) [Source:UniProtKB/Swiss-Prot;Acc:Q9NSI8]	1.70758	3.26613	5.89355	0.000222258
PH_hs_0010330	NM_014783.3	ARHGAP11A	Rho GTPase-activating protein 11A (Rho-type GTPase-activating protein 11A) [Source:UniProtKB/Swiss-Prot;Acc:Q6P4F7]	-1.04246	-2.05974	-5.84584	0.000235954
PH_hs_0034665	NM_022468.4	MMP25	Matrix metalloproteinase-25 Precursor (MMP-25)(EC 3.4.24.-)(Membrane-type matrix metalloproteinase 6)(MT-MMP 6)(Membrane-type-6 matrix metalloproteinase)(MT6-MMP)(Leukolysin) [Source:UniProtKB/Swiss-Prot;Acc:Q9NPA2]	1.52912	2.8861	5.83847	0.000238149
PH_hs_0036058	NM_001013398.1,NM_000598.4	IGFBP3	Insulin-like growth factor-binding protein 3 Precursor (IGF-binding protein 3)(IGFBP-3)(IBP-3) [Source:UniProtKB/Swiss-Prot;Acc:P17936]	1.1532	2.22406	5.83791	0.000238317
PH_hs_0029733	NM_002356.5	MARCKS	Myristoylated alanine-rich C-kinase substrate (MARCKS)(Protein kinase C substrate, 80 kDa protein, light chain)(PKCSL)(80K-L protein) [Source:UniProtKB/Swiss-Prot;Acc:P29966]	1.32866	2.5117	5.81969	0.000243845
PH_hs_0008587	NM_001395.2	DUSP9	Dual specificity protein phosphatase 9 (EC 3.1.3.48)(EC 3.1.3.16)(Mitogen-activated protein kinase phosphatase 4)(MAP kinase phosphatase 4)(MKP-4) [Source:UniProtKB/Swiss-Prot;Acc:Q99956]	-1.02879	-2.04031	-5.80648	0.000247941
PH_hs_0033073	NM_001003943.1,NM_001003942.1,NM_033503.3,NM_001003940.1	BMF	Bcl-2-modifying factor [Source:UniProtKB/Swiss-Prot;Acc:Q96LC9]	1.13037	2.18915	5.79078	0.000252906
PH_hs_0025087	NM_013322.2	SNX10	Sorting nexin-10 [Source:UniProtKB/Swiss-Prot;Acc:Q9Y5X0]	-1.19699	-2.29262	-5.77093	0.000259338
PH_hs_0000318	NM_001974.3	EMR1	EGF-like module-containing mucin-like hormone receptor-like 1 Precursor (Cell surface glycoprotein EMR1)(EMR1 hormone receptor) [Source:UniProtKB/Swiss-Prot;Acc:Q14246]	1.09708	2.13921	5.72676	0.000274297
PH_hs_0025294	NM_001958.2	EEF1A2	Elongation factor 1-alpha 2 (EF-1-alpha-2)(Elongation factor 1 A-2)(eEF1A-2)(Statin S1) [Source:UniProtKB/Swiss-Prot;Acc:Q05639]	-2.14647	-4.42744	-5.71467	0.000278553
PH_hs_0036027	NM_001001548.2	CD36	Platelet glycoprotein 4 (Platelet glycoprotein IV)(GPIV)(Glycoprotein IIIb)(GPIIIB)(Leukocyte differentiation antigen CD36)(PAS IV)(PAS-4)(Platelet collagen receptor)(Fatty acid translocase)(FAT)(Thrombospondin receptor)(CD36 antigen) [Source:UniProtKB/Swiss-Prot;Acc:P16671]	1.3119	2.48268	5.68415	0.000289617
PH_hs_0029356	NM_001319.6	CSNK1G2	Casein kinase I isoform gamma-2 (CKI-gamma 2)(EC 2.7.11.1) [Source:UniProtKB/Swiss-Prot;Acc:P78368]	-2.88765	-7.40062	-5.67663	0.000292417
PH_hs_0034301	NM_012249.3	RHOQ,AC073869.22	NA	1.00733	2.01018	5.66564	0.000296558
PH_hs_0011515	NM_004828.3	NCR2	Natural cytotoxicity triggering receptor 2 Precursor (Natural killer cell p44-related protein)(NK-p44)(NKp44)(NK cell-activating receptor)(Lymphocyte antigen 95 homolog)(CD336 antigen) [Source:UniProtKB/Swiss-Prot;Acc:O95944]	-2.1968	-4.58461	-5.6629	0.000297603
PH_hs_0022287	NM_000041.2	APOE	Apolipoprotein E Precursor (Apo-E) [Source:UniProtKB/Swiss-Prot;Acc:P02649]	1.37349	2.59096	5.66121	0.000298247
PH_hs_0009295	NM_024792.1	FAM57A	Protein FAM57A (Protein CT120) [Source:UniProtKB/Swiss-Prot;Acc:Q8TBR7]	-1.171	-2.25168	-5.65318	0.000301331
PH_hs_0005815	NM_018492.2	PBK	Lymphokine-activated killer T-cell-originated protein kinase (EC 2.7.12.2)(T-LAK cell-originated protein kinase)(PDZ-binding kinase)(Spermatogenesis-related protein kinase)(SPK)(MAPKK-like protein kinase)(Nori-3)(Cancer/testis antigen 84)(CT84) [Source:UniProtKB/Swiss-Prot;Acc:Q96KB5]	-1.096	-2.13762	-5.61814	0.000315213
PH_hs_0016067	NM_024315.2	C7orf23	Transmembrane protein C7orf23 [Source:UniProtKB/Swiss-Prot;Acc:Q9BU79]	1.00806	2.01121	5.60498	0.000320602
PH_hs_0006569	NM_001042551.1,NM_001042550.1,NM_006444.2	SMC2	Structural maintenance of chromosomes protein 2 (Chromosome-associated protein E)(hCAP-E)(XCAP-E homolog) [Source:UniProtKB/Swiss-Prot;Acc:O95347]	-1.08845	-2.12645	-5.60466	0.000320735
PH_hs_0003699	NM_014777.2	URB2	Unhealthy ribosome biogenesis protein 2 homolog [Source:UniProtKB/Swiss-Prot;Acc:Q14146]	-1.12888	-2.18689	-5.57247	0.000334349
PH_hs_0004551	NM_001337.3	CX3CR1	CX3C chemokine receptor 1 (C-X3-C CKR-1)(CX3CR1)(Fractalkine receptor)(G-protein coupled receptor 13)(V28)(Beta chemokine receptor-like 1)(CMK-BRL-1)(CMKBLR1) [Source:UniProtKB/Swiss-Prot;Acc:P49238]	-1.03872	-2.0544	-5.56699	0.000336726
PH_hs_0019278	NM_006045.1	ATP9A	Probable phospholipid-transporting ATPase IIA (EC 3.6.3.1)(ATPase class II type 9A)(ATPase IIA) [Source:UniProtKB/Swiss-Prot;Acc:O75110]	1.02486	2.03477	5.54768	0.000345258
PH_hs_0002853	NM_021190.2	PTBP2	Polypyrimidine tract-binding protein 2 (Neurally-enriched homolog of PTB)(Neural polypyrimidine tract-binding protein)(PTB-like protein) [Source:UniProtKB/Swiss-Prot;Acc:Q9UKA9]	-1.00167	-2.00232	-5.53738	0.000349905
PH_hs_0017507	NM_016617.2	UFM1	Ubiquitin-fold modifier 1 Precursor [Source:UniProtKB/Swiss-Prot;Acc:P61960]	1.11927	2.17237	5.53269	0.000352045
PH_hs_0015723	NM_006343.2	MERTK	Proto-oncogene tyrosine-protein kinase MER Precursor (C-mer)(EC 2.7.10.1)(Receptor tyrosine kinase MerTK) [Source:UniProtKB/Swiss-Prot;Acc:Q12866]	1.23733	2.35761	5.40941	0.000413631
PH_hs_0005492	NM_130841.2,NM_130840.2,NM_020632.2	ATP6V0A4	V-type proton ATPase 116 kDa subunit a isoform 4 (V-ATPase 116 kDa isoform a4)(Vacuolar proton translocating ATPase 116 kDa subunit a isoform 4)(Vacuolar proton translocating ATPase 116 kDa subunit a kidney isoform) [Source:UniProtKB/Swiss-Prot;Acc:Q9HBG4]	1.77387	3.41969	5.73306	0.000420092
PH_hs_0023382	NM_020771.3	HACE1	E3 ubiquitin-protein ligase HACE1 (EC 6.3.2.-)(HECT domain and ankyrin repeat-containing E3 ubiquitin-protein ligase 1) [Source:UniProtKB/Swiss-Prot;Acc:Q8IYU2]	-1.10973	-2.15805	-5.37517	0.000432741
PH_hs_0006287	NM_003504.3	CDC45L	CDC45-related protein (Cdc45)(PORC-PI-1) [Source:UniProtKB/Swiss-Prot;Acc:O75419]	1.31	2.47941	5.36872	0.000436446
PH_hs_0016090	NM_198526.1	ZNF710	Zinc finger protein 710 [Source:UniProtKB/Swiss-Prot;Acc:Q8N1W2]	-1.93679	-3.82852	-5.35879	0.000442215
PH_hs_0030773	NM_022116.3,NM_001042762.1	FIGNL1	Fidgetin-like protein 1 (EC 3.6.4.-) [Source:UniProtKB/Swiss-Prot;Acc:Q6PIW4]	-1.21774	-2.32582	-5.32685	0.000461342
PH_hs_0031077	NM_032169.4	ACAD11	Acyl-CoA dehydrogenase family member 11 (ACAD-11) [Source:UniProtKB/Swiss-Prot;Acc:Q709F0]	2.0162	4.04517	5.31245	0.000470261
PH_hs_0033560	NM_001008493.1,NM_018212.4	ENAH	Protein enabled homolog [Source:UniProtKB/Swiss-Prot;Acc:Q8N8S7]	-1.14583	-2.21274	-5.29764	0.00047962
PH_hs_0028028	NM_003615.3	SLC4A7	Sodium bicarbonate cotransporter 3 (Sodium bicarbonate cotransporter 2)(Sodium bicarbonate cotransporter 2b)(Bicarbonate transporter)(Solute carrier family 4 member 7) [Source:UniProtKB/Swiss-Prot;Acc:Q9Y6M7]	-1.28466	-2.43625	-5.29424	0.000481802
PH_hs_0024062	NM_017784.3	OSBPL10	Oxysterol-binding protein-related protein 10 (OSBP-related protein 10)(ORP-10) [Source:UniProtKB/Swiss-Prot;Acc:Q9BXB5]	1.79785	3.47703	5.26425	0.000501473
PH_hs_0010080	NM_138296.2	PTCRA	Pre T-cell antigen receptor alpha Precursor (pT-alpha)(pTa)(pT-alpha-TCR) [Source:UniProtKB/Swiss-Prot;Acc:Q6ISU1]	2.13923	4.40528	5.25118	0.000510325
PH_hs_0001202	NM_022750.2	PARP12	Poly [ADP-ribose] polymerase 12 (PARP-12)(EC 2.4.2.30)(Zinc finger CCCH domain-containing protein 1) [Source:UniProtKB/Swiss-Prot;Acc:Q9H0J9]	1.0453	2.0638	5.24743	0.000512889
PH_hs_0027185	NM_000698.2	ALOX5	Arachidonate 5-lipoxygenase (5-lipoxygenase)(5-LO)(EC 1.13.11.34) [Source:UniProtKB/Swiss-Prot;Acc:P09917]	1.17373	2.25594	5.21881	0.000532963
PH_hs_0027863	NM_144999.2	AC129510.15-1,LRRC45	NA	-1.04861	-2.06854	-5.21237	0.000537596
PH_hs_0004781	NM_001025390.1,NM_001025389.1,NM_000480.2	AMPD3	AMP deaminase 3 (EC 3.5.4.6)(AMP deaminase isoform E)(Erythrocyte AMP deaminase) [Source:UniProtKB/Swiss-Prot;Acc:Q01432]	1.78547	3.44732	5.1769	0.000563901
PH_hs_0002518	NM_006609.3	MAP3K2	Mitogen-activated protein kinase kinase kinase 2 (EC 2.7.11.25)(MAPK/ERK kinase kinase 2)(MEK kinase 2)(MEKK 2) [Source:UniProtKB/Swiss-Prot;Acc:Q9Y2U5]	1.00542	2.00753	5.16837	0.000570433
PH_hs_0004816	NM_004926.2	ZFP36L1	Butyrate response factor 1 (Protein TIS11B)(EGF-response factor 1)(ERF-1) [Source:UniProtKB/Swiss-Prot;Acc:Q07352]	1.93183	3.81539	5.12783	0.000602603
PH_hs_0032174	NM_178525.3	ACTL9	Actin-like protein 7C [Source:UniProtKB/Swiss-Prot;Acc:Q8TC94]	-1.3393	-2.53028	-5.12243	0.000607036
PH_hs_0016439	NM_002076.3	GNS	N-acetylglucosamine-6-sulfatase Precursor (G6S)(Glucosamine-6-sulfatase)(EC 3.1.6.14) [Source:UniProtKB/Swiss-Prot;Acc:P15586]	1.87202	3.66044	5.12212	0.000607293
PH_hs_0024428	NM_001769.2	CD9	CD9 antigen (p24)(Leukocyte antigen MIC3)(Motility-related protein)(MRP-1)(Tetraspanin-29)(Tspan-29)(5H9 antigen)(Cell growth-inhibiting gene 2 protein)(CD9 antigen) [Source:UniProtKB/Swiss-Prot;Acc:P21926]	1.19669	2.29213	5.07091	0.000651124
PH_hs_0028373	NM_018030.3,NM_080597.2	OSBPL1A	Oxysterol-binding protein-related protein 1 (OSBP-related protein 1)(ORP-1) [Source:UniProtKB/Swiss-Prot;Acc:Q9BXW6]	1.03649	2.05123	5.04167	0.00067767
PH_hs_0000209	NM_006154.2,NM_198400.2	NEDD4	E3 ubiquitin-protein ligase NEDD4 (EC 6.3.2.-)(Neural precursor cell expressed developmentally down-regulated protein 4)(NEDD-4) [Source:UniProtKB/Swiss-Prot;Acc:P46934]	-1.23785	-2.35846	-5.00463	0.000712984
PH_hs_0008342	NM_001097589.1,NM_005416.2	SPRR3	Small proline-rich protein 3 (Cornifin beta)(Esophagin)(22 kDa pancornulin) [Source:UniProtKB/Swiss-Prot;Acc:Q9UBC9]	-1.72556	-3.30709	-4.9915	0.000725967
PH_hs_0016980	NM_175738.3	RAB37	Ras-related protein Rab-37 [Source:UniProtKB/Swiss-Prot;Acc:Q96AX2]	-1.33629	-2.52501	-4.98459	0.000732911
PH_hs_0008345	NM_001040660.1,NM_001040659.1,NM_001040658.1,NM_001040657.1,NM_001040656.1,NM_022905.4,NM_001040655.1	TTC23	Tetratricopeptide repeat protein 23 (TPR repeat protein 23)(Cervical cancer proto-oncogene 8 protein)(HCC-8) [Source:UniProtKB/Swiss-Prot;Acc:Q5W5X9]	-1.26198	-2.39824	-4.9621	0.000755985
PH_hs_0005589	NM_001031809.1,NM_001031666.1,NM_006138.4	MS4A3	Membrane-spanning 4-domains subfamily A member 3 (Hematopoietic-specific transmembrane protein 4)(HTm4)(CD20 antigen-like protein) [Source:UniProtKB/Swiss-Prot;Acc:Q96HJ5]	-1.17458	-2.25728	-4.93741	0.000782225
PH_hs_0000937	NM_004523.3	KIF11	Kinesin-like protein KIF11 (Kinesin-related motor protein Eg5)(Kinesin-like spindle protein HKSP)(Thyroid receptor-interacting protein 5)(TRIP-5)(Kinesin-like protein 1) [Source:UniProtKB/Swiss-Prot;Acc:P52732]	-1.01022	-2.01421	-4.93483	0.000785023
PH_hs_0020590	NM_002483.4	CEACAM5,CEACAM6	NA	-1.1462	-2.21329	-5.20807	0.000786342
PH_hs_0023656	NM_001423.2	EMP1	Epithelial membrane protein 1 (EMP-1)(Tumor-associated membrane protein)(CL-20)(Protein B4B) [Source:UniProtKB/Swiss-Prot;Acc:P54849]	1.64989	3.1381	4.92631	0.000794344
PH_hs_0023752	NM_022893.3	BCL11A	B-cell lymphoma/leukemia 11A (B-cell CLL/lymphoma 11A)(COUP-TF-interacting protein 1)(Ecotropic viral integration site 9 protein homolog)(EVI-9) [Source:UniProtKB/Swiss-Prot;Acc:Q9H165]	-1.78767	-3.45257	-4.89706	0.000827249
PH_hs_0006831	NM_001042517.1,NM_030932.3	DIAPH3	Protein diaphanous homolog 3 (Diaphanous-related formin-3)(DRF3) [Source:UniProtKB/Swiss-Prot;Acc:Q9NSV4]	-1.33977	-2.53111	-5.13641	0.000859123
PH_hs_0023097	NM_152764.2	C16orf73	Uncharacterized protein C16orf73 [Source:UniProtKB/Swiss-Prot;Acc:Q8N635]	-1.08659	-2.12372	-4.86679	0.000862841
PH_hs_0029372	NM_001419.2	ELAVL1,AC010336.8-3	NA	-1.54137	-2.9107	-4.85876	0.000872562
PH_hs_0014805	NM_005761.1	PLXNC1	Plexin-C1 Precursor (Virus-encoded semaphorin protein receptor)(CD232 antigen) [Source:UniProtKB/Swiss-Prot;Acc:O60486]	1.19043	2.2822	4.83954	0.0008963
PH_hs_0023769	NM_152641.2	ARID2	AT-rich interactive domain-containing protein 2 (ARID domain-containing protein 2)(BRG1-associated factor 200)(BAF200)(Zinc finger protein with activation potential)(Zipzap/p200) [Source:UniProtKB/Swiss-Prot;Acc:Q68CP9]	-1.37129	-2.58701	-4.82832	0.000910479
PH_hs_0037002	NM_014155.4	ZBTB44	Zinc finger and BTB domain-containing protein 44 (BTB/POZ domain-containing protein 15) [Source:UniProtKB/Swiss-Prot;Acc:Q8NCP5]	-1.28919	-2.44391	-4.82483	0.00091494
PH_hs_0023703	NM_022133.3,NM_152836.2,NM_152837.2	SNX16	Sorting nexin-16 [Source:UniProtKB/Swiss-Prot;Acc:P57768]	-1.24818	-2.37542	-4.77432	0.000982169
PH_hs_0000092	NM_004951.4	GPR183	G-protein coupled receptor 183 (EBV-induced G-protein coupled receptor 2) [Source:UniProtKB/Swiss-Prot;Acc:P32249]	1.06225	2.08819	4.75281	0.00101239
PH_hs_0029377	NM_001098199.1,NM_005279.3	GPR1	Probable G-protein coupled receptor 1 [Source:UniProtKB/Swiss-Prot;Acc:P46091]	-1.14399	-2.20992	-4.73144	0.00104341
PH_hs_0028332	NM_015659.2	RSL1D1	Ribosomal L1 domain-containing protein 1 (Cellular senescence-inhibited gene protein)(Protein PBK1)(CATX-11) [Source:UniProtKB/Swiss-Prot;Acc:O76021]	-2.57173	-5.94523	-4.7269	0.00105013
PH_hs_0022211	NM_015566.1	FAM169A	UPF0611 protein FAM169A [Source:UniProtKB/Swiss-Prot;Acc:Q9Y6X4]	-2.5722	-5.94715	-4.72666	0.00105048
PH_hs_0014365	NM_033050.3	SUCNR1	Succinate receptor 1 (G-protein coupled receptor 91)(P2Y purinoceptor 1-like) [Source:UniProtKB/Swiss-Prot;Acc:Q9BXA5]	1.01395	2.01943	4.71717	0.00106468
PH_hs_0000549	NM_018226.3	RNPEPL1	Arginyl aminopeptidase-like 1 (RNPEP-like protein)(EC 3.4.11.-) [Source:UniProtKB/Swiss-Prot;Acc:Q9HAU8]	-1.50154	-2.83144	-4.95792	0.00107444
PH_hs_0023265	NM_017742.4	ZCCHC2	Zinc finger CCHC domain-containing protein 2 [Source:UniProtKB/Swiss-Prot;Acc:Q9C0B9]	1.2909	2.44681	4.70217	0.00108756
PH_hs_0000033	NM_000677.3	ADORA3	Adenosine A3 receptor [Source:UniProtKB/Swiss-Prot;Acc:P33765]	1.52187	2.87164	4.69578	0.00109745
PH_hs_0005096	NM_053024.3,NM_002628.4	PFN2	Profilin-2 (Profilin II) [Source:UniProtKB/Swiss-Prot;Acc:P35080]	-1.39471	-2.62936	-4.69075	0.00110532
PH_hs_0022895	NM_206940.1,NM_206939.1,NM_206938.1,NM_021201.4	MS4A7	Membrane-spanning 4-domains subfamily A member 7 (CD20/FC-epsilon-RI-beta family member 4)(Four-span transmembrane protein 2)(CD20 antigen-like 4) [Source:UniProtKB/Swiss-Prot;Acc:Q9GZW8]	1.32418	2.50391	4.68639	0.00111219
PH_hs_0001519	NM_005397.3,NM_001018111.2	PODXL	Podocalyxin-like protein 1 Precursor [Source:UniProtKB/Swiss-Prot;Acc:O00592]	-1.04411	-2.06209	-4.66169	0.00115194
PH_hs_0003866	NM_152718.2	VWCE	von Willebrand factor C and EGF domain-containing protein Precursor (HBV X protein up-regulated gene 11 protein)(HBxAg up-regulated gene 11 protein) [Source:UniProtKB/Swiss-Prot;Acc:Q96DN2]	1.57272	2.97466	4.61347	0.00123401
PH_hs_0028227	NM_032458.2,NM_001015877.1	PHF6	PHD finger protein 6 (PHD-like zinc finger protein) [Source:UniProtKB/Swiss-Prot;Acc:Q8IWS0]	-1.05959	-2.08435	-4.5776	0.00129913
PH_hs_0018187	NM_015207.1	OTUD3	OTU domain-containing protein 3 [Source:UniProtKB/Swiss-Prot;Acc:Q5T2D3]	-1.20352	-2.303	-4.57055	0.00131234
PH_hs_0027071	NM_006705.3	GADD45G	Growth arrest and DNA-damage-inducible protein GADD45 gamma (Cytokine-responsive protein CR6)(DNA-damage-inducible transcript 2)(DDIT-2) [Source:UniProtKB/Swiss-Prot;Acc:O95257]	1.84469	3.59177	5.11742	0.00132118
PH_hs_0006264	NM_014241.3	PTPLA	Protein-tyrosine phosphatase-like member A (Cementum attachment protein) [Source:UniProtKB/Swiss-Prot;Acc:B0YJ81]	-1.31343	-2.48532	-4.55893	0.00133447
PH_hs_0000067	NM_000147.3	FUCA1	Tissue alpha-L-fucosidase Precursor (EC 3.2.1.51)(Alpha-L-fucoside fucohydrolase)(Alpha-L-fucosidase I)(Alpha-L-fucosidase 1) [Source:UniProtKB/Swiss-Prot;Acc:P04066]	1.09145	2.13088	4.5565	0.00133914
PH_hs_0014235	NM_174923.1	CCDC107	Coiled-coil domain-containing protein 107 Precursor [Source:UniProtKB/Swiss-Prot;Acc:Q8WV48]	1.01078	2.015	4.54602	0.00135949
PH_hs_0006653	NM_178470.3	WDR40B	WD repeat-containing protein 40B [Source:UniProtKB/Swiss-Prot;Acc:Q5VU92]	-1.61926	-3.07217	-4.5414	0.00136857
PH_hs_0003147	NM_016205.1	PDGFC	Platelet-derived growth factor C Precursor (PDGF-C)(Spinal cord-derived growth factor)(SCDGF)(Fallotein)(VEGF-E) [Contains Platelet-derived growth factor C, latent form(PDGFC latent form);Platelet-derived growth factor C, receptor-binding form(PDGFC receptor-binding form)] [Source:UniProtKB/Swiss-Prot;Acc:Q9NRA1]	1.3999	2.63884	4.52677	0.00139776
PH_hs_0030166	NM_177414.1,NM_003713.3	PPAP2B	Lipid phosphate phosphohydrolase 3 (EC 3.1.3.4)(Phosphatidic acid phosphatase 2b)(PAP2-beta)(PAP-2b)(PAP2b)(Phosphatidate phosphohydrolase type 2b)(Vascular endothelial growth factor and type I collagen-inducible protein)(VCIP) [Source:UniProtKB/Swiss-Prot;Acc:O14495]	-2.24767	-4.74915	-4.7183	0.00146119
PH_hs_0029937	NM_007047.3	BTN3A2	Butyrophilin subfamily 3 member A2 Precursor [Source:UniProtKB/Swiss-Prot;Acc:P78410]	1.10828	2.15589	4.47157	0.00151402
PH_hs_0040712	NM_014936.4	ENPP4	Ectonucleotide pyrophosphatase/phosphodiesterase family member 4 Precursor (E-NPP4)(NPP-4)(EC 3.1.-.-) [Source:UniProtKB/Swiss-Prot;Acc:Q9Y6X5]	1.23989	2.3618	4.47116	0.00151492
PH_hs_0026038	NM_014562.2	OTX1	Homeobox protein OTX1 (Orthodenticle homolog 1) [Source:UniProtKB/Swiss-Prot;Acc:P32242]	-1.79102	-3.4606	-4.93886	0.00161761
PH_hs_0033098	NM_017946.2	FKBP14	FK506-binding protein 14 Precursor (EC 5.2.1.8)(Peptidyl-prolyl cis-trans isomerase)(PPIase)(Rotamase)(22 kDa FK506-binding protein)(FKBP-22) [Source:UniProtKB/Swiss-Prot;Acc:Q9NWM8]	1.54339	2.91479	4.42423	0.00162197
PH_hs_0024833	NM_014657.1	KIAA0406	Uncharacterized protein KIAA0406 [Source:UniProtKB/Swiss-Prot;Acc:O43156]	-1.32164	-2.49951	-4.9065	0.00167885
PH_hs_0013663	NM_017911.2,NM_001104595.1	FAM118A	Protein FAM118A [Source:UniProtKB/Swiss-Prot;Acc:Q9NWS6]	-1.40685	-2.65158	-4.3983	0.00168455
PH_hs_0006458	NM_004230.3	S1PR2	Sphingosine 1-phosphate receptor 2 (S1P receptor 2)(S1P2)(Sphingosine 1-phosphate receptor Edg-5)(S1P receptor Edg-5)(Endothelial differentiation G-protein coupled receptor 5) [Source:UniProtKB/Swiss-Prot;Acc:O95136]	1.02247	2.03139	4.3872	0.00171213
PH_hs_0025005	NM_001042437.1,NM_003896.3	ST3GAL5	Lactosylceramide alpha-2,3-sialyltransferase (EC 2.4.99.9)(CMP-NeuAc:lactosylceramide alpha-2,3-sialyltransferase)(Ganglioside GM3 synthase)(ST3Gal V)(Sialyltransferase 9) [Source:UniProtKB/Swiss-Prot;Acc:Q9UNP4]	1.22328	2.33477	4.38562	0.00171611
PH_hs_0010768	NM_003279.2	TNNC2	Troponin C, skeletal muscle [Source:UniProtKB/Swiss-Prot;Acc:P02585]	-3.59219	-12.0603	-4.37685	0.00173827
PH_hs_0002016	NM_020927.1	VAT1L	Synaptic vesicle membrane protein VAT-1 homolog-like (EC 1.-.-.-) [Source:UniProtKB/Swiss-Prot;Acc:Q9HCJ6]	-1.83771	-3.57441	-4.37206	0.00175052
PH_hs_0006855	NM_022840.3	METTL4	Methyltransferase-like protein 4 (EC 2.1.1.-) [Source:UniProtKB/Swiss-Prot;Acc:Q8N3J2]	-1.44929	-2.73073	-4.36702	0.0017635
PH_hs_0015559	NM_001145199.1	C12orf75	processed transcript	-1.02101	-2.02934	-4.33178	0.0018572
PH_hs_0032251	NM_001004106.2,NM_002082.3	GRK6	G protein-coupled receptor kinase 6 (EC 2.7.11.16)(G protein-coupled receptor kinase GRK6) [Source:UniProtKB/Swiss-Prot;Acc:P43250]	-1.41001	-2.65739	-4.32889	0.00186512
PH_hs_0028137	NM_033427.2	CTTNBP2	Cortactin-binding protein 2 (CortBP2) [Source:UniProtKB/Swiss-Prot;Acc:Q8WZ74]	1.53799	2.90389	4.31383	0.00190696
PH_hs_0000118	NM_004997.2	MYBPH	Myosin-binding protein H (MyBP-H)(H-protein) [Source:UniProtKB/Swiss-Prot;Acc:Q13203]	-1.31416	-2.48657	-4.30765	0.00192441
PH_hs_0029373	NM_006142.3	SFN	14-3-3 protein sigma (Stratifin)(Epithelial cell marker protein 1) [Source:UniProtKB/Swiss-Prot;Acc:P31947]	-6.84277	-114.784	-4.50047	0.00194644
PH_hs_0017180	NM_017516.1	RAB39	Ras-related protein Rab-39A (Rab-39) [Source:UniProtKB/Swiss-Prot;Acc:Q14964]	1.16069	2.23564	4.28587	0.00198732
PH_hs_0019747	NM_020959.2	ANO8	Anoctamin-8 (Transmembrane protein 16H) [Source:UniProtKB/Swiss-Prot;Acc:Q9HCE9]	-1.47804	-2.7857	-4.27449	0.00202103
PH_hs_0001086	NM_021202.1	TP53INP2	Tumor protein p53-inducible nuclear protein 2 (p53-inducible protein U)(PIG-U) [Source:UniProtKB/Swiss-Prot;Acc:Q8IXH6]	1.21411	2.31998	4.26315	0.00205527
PH_hs_0014089	NM_017781.2	CYP2W1	Cytochrome P450 2W1 (EC 1.14.14.-)(CYPIIW1) [Source:UniProtKB/Swiss-Prot;Acc:Q8TAV3]	-4.49293	-22.5168	-4.45382	0.00207162
PH_hs_0000207	NM_000891.2	KCNJ2	Inward rectifier potassium channel 2 (Potassium channel, inwardly rectifying subfamily J member 2)(Inward rectifier K(+) channel Kir2.1)(Cardiac inward rectifier potassium channel)(IRK1) [Source:UniProtKB/Swiss-Prot;Acc:P63252]	1.55153	2.93129	4.43444	0.00212614
PH_hs_0024531	NM_153048.1,NM_153047.1,NM_002037.3	FYN	Proto-oncogene tyrosine-protein kinase Fyn (EC 2.7.10.2)(p59-Fyn)(Protooncogene Syn)(SLK) [Source:UniProtKB/Swiss-Prot;Acc:P06241]	-1.26952	-2.41081	-4.22619	0.00217114
PH_hs_0038585	NM_005625.3,NM_001007070.1,NM_001007069.1,NM_001007068.1,NM_001007067.1	RP11-77G22.3,SDCBP	NA	1.14919	2.21789	4.22477	0.00217572
PH_hs_0040329	NM_001008530.1,NM_005606.5	LGMN	Legumain Precursor (EC 3.4.22.34)(Asparaginyl endopeptidase)(Protease, cysteine 1) [Source:UniProtKB/Swiss-Prot;Acc:Q99538]	1.49173	2.81226	4.20611	0.00223699
PH_hs_0026611	NM_006638.2	RPP40	Ribonuclease P protein subunit p40 (RNaseP protein p40)(EC 3.1.26.5)(RNase P subunit 1) [Source:UniProtKB/Swiss-Prot;Acc:O75818]	-1.52555	-2.87896	-4.20549	0.00223904
PH_hs_0005473	NM_173587.2	RCOR2	REST corepressor 2 [Source:UniProtKB/Swiss-Prot;Acc:Q8IZ40]	-1.28937	-2.44421	-4.18738	0.00230033
PH_hs_0025787	NM_020987.2,NM_001149.2	ANK3	Ankyrin-3 (ANK-3)(Ankyrin-G) [Source:UniProtKB/Swiss-Prot;Acc:Q12955]	-1.57701	-2.98351	-4.36999	0.00231897
PH_hs_0029045	NM_001040274.1	SYCP2L	Synaptonemal complex protein 2-like (SCP-2-like)(145 kDa nucleolar protein homolog)(hsNO145) [Source:UniProtKB/Swiss-Prot;Acc:Q5T4T6]	-1.1849	-2.27348	-4.17144	0.00235573
PH_hs_0036480	NM_001015882.2	DNAJC25	DnaJ homolog subfamily C member 25 [Source:UniProtKB/Swiss-Prot;Acc:Q9H1X3]	-1.36986	-2.58445	-4.1618	0.00238994
PH_hs_0034862	NM_006634.2	VAMP5	Vesicle-associated membrane protein 5 (VAMP-5)(Myobrevin) [Source:UniProtKB/Swiss-Prot;Acc:O95183]	-1.90569	-3.74687	-4.30627	0.00252833
PH_hs_0028888	NM_003542.3	HIST1H4C	Histone H4 [Source:UniProtKB/Swiss-Prot;Acc:P62805]	-1.55215	-2.93255	-4.12357	0.00253083
PH_hs_0035100	NM_001004330.2	PLEKHG7	Pleckstrin homology domain-containing family G member 7 [Source:UniProtKB/Swiss-Prot;Acc:Q6ZR37]	-1.77434	-3.42082	-4.30299	0.00253962
PH_hs_0001431	NM_001040273.1,NM_173555.2	TYSND1	Peroxisomal leader peptide-processing protease (EC 3.4.21.-)(Trypsin domain-containing protein 1) [Contains Peroxisomal leader peptide-processing protease, 10 kDa form;Peroxisomal leader peptide-processing protease, 49 kDa form] [Source:UniProtKB/Swiss-Prot;Acc:Q2T9J0]	-1.83445	-3.56635	-4.12008	0.00254415
PH_hs_0013152	NM_005297.3	MCHR1	Melanin-concentrating hormone receptor 1 (MCH receptor 1)(MCHR-1)(MCH-R1)(MCH-1R)(MCH1R)(MCHR)(G-protein coupled receptor 24)(Somatostatin receptor-like protein)(SLC-1) [Source:UniProtKB/Swiss-Prot;Acc:Q99705]	1.97819	3.93998	4.29043	0.00258347
PH_hs_0029393	NM_020436.3	SALL4	Sal-like protein 4 (Zinc finger protein SALL4) [Source:UniProtKB/Swiss-Prot;Acc:Q9UJQ4]	-1.56166	-2.95194	-4.1044	0.00260478
PH_hs_0004830	NM_032581.3	FAM126A	Hyccin (Protein FAM126A)(Down-regulated by CTNNB1 protein A) [Source:UniProtKB/Swiss-Prot;Acc:Q9BYI3]	-2.52808	-5.76805	-4.28313	0.00260932
PH_hs_0024905	NM_152603.2	ZNF567	Zinc finger protein 567 [Source:UniProtKB/Swiss-Prot;Acc:Q8N184]	-1.12229	-2.17693	-4.07172	0.0027362
PH_hs_0010551	NM_000436.3	OXCT1	Succinyl-CoA:3-ketoacid-coenzyme A transferase 1, mitochondrial Precursor (EC 2.8.3.5)(3-oxoacid-CoA transferase 1)(Somatic-type succinyl CoA:3-oxoacid CoA-transferase)(Scot-S) [Source:UniProtKB/Swiss-Prot;Acc:P55809]	-1.02128	-2.02971	-4.06867	0.00274881
PH_hs_0014360	NM_020829.2	KIAA1432	Protein RIC1 homolog (Connexin 43-interacting protein of 150 kDa) [Source:UniProtKB/Swiss-Prot;Acc:Q4ADV7]	1.40401	2.64635	4.06395	0.00276848
PH_hs_0028187	NM_024692.4	CLIP4	CAP-Gly domain-containing linker protein 4 (Restin-like protein 2) [Source:UniProtKB/Swiss-Prot;Acc:Q8N3C7]	1.15021	2.21947	4.06322	0.00277153
PH_hs_0003454	NM_014321.2	ORC6L	Origin recognition complex subunit 6 [Source:UniProtKB/Swiss-Prot;Acc:Q9Y5N6]	-1.01718	-2.02396	-4.2262	0.00282076
PH_hs_0003563	NM_005562.2	LAMC2	Laminin subunit gamma-2 Precursor (Laminin 5 gamma 2 subunit)(Kalinin/nicein/epiligrin 100 kDa subunit)(Laminin B2t chain)(Cell-scattering factor 140 kDa subunit)(CSF 140 kDa subunit)(Large adhesive scatter factor 140 kDa subunit)(Ladsin 140 kDa subunit) [Source:UniProtKB/Swiss-Prot;Acc:Q13753]	-3.39113	-10.4913	-4.19474	0.00294549
PH_hs_0023870	NM_173644.1	C20orf197	Uncharacterized protein C20orf197 [Source:UniProtKB/Swiss-Prot;Acc:Q8N268]	-1.4757	-2.78118	-4.01209	0.00299441
PH_hs_0010391	NM_016274.4	PLEKHO1	Pleckstrin homology domain-containing family O member 1 (Casein kinase 2-interacting protein 1)(CK2-interacting protein 1)(CKIP-1)(C-Jun-binding protein)(JBP)(Osteoclast maturation-associated gene 120 protein) [Source:UniProtKB/Swiss-Prot;Acc:Q53GL0]	1.11253	2.16224	4.00695	0.00301789
PH_hs_0035844	NM_001014432.1,NM_001014431.1,NM_005163.2	AKT1	RAC-alpha serine/threonine-protein kinase (EC 2.7.11.1)(RAC-PK-alpha)(Protein kinase B)(PKB)(C-AKT) [Source:UniProtKB/Swiss-Prot;Acc:P31749]	-1.78795	-3.45325	-4.00266	0.0030376
PH_hs_0006394	NM_181721.2	FOXR1	Forkhead box protein R1 (Forkhead box protein N5) [Source:UniProtKB/Swiss-Prot;Acc:Q6PIV2]	-1.47709	-2.78387	-4.39069	0.00309813
PH_hs_0030782	NM_018847.2	KLHL9	Kelch-like protein 9 [Source:UniProtKB/Swiss-Prot;Acc:Q9P2J3]	1.9582	3.88576	4.15701	0.00310297
PH_hs_0027639	NM_007056.2	SFRS16	Splicing factor, arginine/serine-rich 16 (Suppressor of white-apricot homolog 2) [Source:UniProtKB/Swiss-Prot;Acc:Q8N2M8]	-1.30508	-2.47098	-3.97945	0.00314663
PH_hs_0000388	NM_014875.2	KIF14	Kinesin-like protein KIF14 [Source:UniProtKB/Swiss-Prot;Acc:Q15058]	-1.17732	-2.26157	-3.97572	0.00316455
PH_hs_0001383	NM_006332.3	IFI30	Gamma-interferon-inducible lysosomal thiol reductase Precursor (Gamma-interferon-inducible protein IP-30) [Source:UniProtKB/Swiss-Prot;Acc:P13284]	1.5605	2.94956	3.96043	0.00323907
PH_hs_0026538	NM_144988.3	ALG14	UDP-N-acetylglucosamine transferase subunit ALG14 homolog [Source:UniProtKB/Swiss-Prot;Acc:Q96F25]	-1.68687	-3.21957	-3.95583	0.00326185
PH_hs_0011056	NM_031274.3	TEX13A	Testis-expressed sequence 13A protein [Source:UniProtKB/Swiss-Prot;Acc:Q9BXU3]	-1.52271	-2.87331	-4.10922	0.00331554
PH_hs_0011947	NM_024871.2	MAP6D1	MAP6 domain-containing protein 1 (21 kDa STOP-like protein)(SL21) [Source:UniProtKB/Swiss-Prot;Acc:Q9H9H5]	-2.49935	-5.65429	-4.10065	0.00335532
PH_hs_0024472	NM_134262.2,NM_002943.3,NM_134260.2,NM_134261.2	RORA	Nuclear receptor ROR-alpha (Retinoid-related orphan receptor-alpha)(Nuclear receptor RZR-alpha)(Nuclear receptor subfamily 1 group F member 1) [Source:UniProtKB/Swiss-Prot;Acc:P35398]	-2.75625	-6.75639	-3.93368	0.00337394
PH_hs_0000873	NM_014338.3	PISD	Phosphatidylserine decarboxylase proenzyme (EC 4.1.1.65) [Contains Phosphatidylserine decarboxylase alpha chain;Phosphatidylserine decarboxylase beta chain] [Source:UniProtKB/Swiss-Prot;Acc:Q9UG56]	-1.54796	-2.92403	-3.93337	0.00337554
PH_hs_0008933	NM_138294.2	PATE1	Prostate and testis expressed protein 1 Precursor [Source:UniProtKB/Swiss-Prot;Acc:Q8WXA2]	-2.77882	-6.8629	-4.08377	0.00343513
PH_hs_0027302	NM_000631.4,NM_013416.3	NCF4	Neutrophil cytosol factor 4 (NCF-4)(Neutrophil NADPH oxidase factor 4)(p40-phox)(p40phox)(SH3 and PX domain-containing protein 4) [Source:UniProtKB/Swiss-Prot;Acc:Q15080]	1.22798	2.34239	3.91356	0.00347932
PH_hs_0009547	NM_138499.3,NM_001098637.1	PWWP2B	PWWP domain-containing protein 2B [Source:UniProtKB/Swiss-Prot;Acc:Q6NUJ5]	2.05102	4.14399	3.90513	0.00352454
PH_hs_0032361	NM_001008781.2	FAT3	Protocadherin Fat 3 Precursor (hFat3)(FAT tumor suppressor homolog 3) [Source:UniProtKB/Swiss-Prot;Acc:Q8TDW7]	-1.54741	-2.92291	-3.89616	0.00357328
PH_hs_0000730	NM_207315.2	CMPK2	UMP-CMP kinase 2, mitochondrial Precursor (EC 2.7.4.14) [Source:UniProtKB/Swiss-Prot;Acc:Q5EBM0]	1.18024	2.26615	3.8928	0.00359174
PH_hs_0018183	NM_173480.2	ZNF57	Zinc finger protein 57 (Zinc finger protein 424) [Source:UniProtKB/Swiss-Prot;Acc:Q68EA5]	5.74115	53.4883	3.87798	0.00367432
PH_hs_0032455	NM_031479.3	INHBE	Inhibin beta E chain Precursor (Activin beta-E chain) [Source:UniProtKB/Swiss-Prot;Acc:P58166]	-1.78391	-3.44359	-4.02961	0.00370526
PH_hs_0022520	NM_032485.4,NM_182802.1	MCM8	DNA replication licensing factor MCM8 (Minichromosome maintenance 8) [Source:UniProtKB/Swiss-Prot;Acc:Q9UJA3]	1.95229	3.86989	4.01395	0.00378754
PH_hs_0004757	NM_001699.4,NM_021913.3	AXL	Tyrosine-protein kinase receptor UFO Precursor (EC 2.7.10.1)(AXL oncogene) [Source:UniProtKB/Swiss-Prot;Acc:P30530]	1.071	2.10089	3.84151	0.00388616
PH_hs_0024652	NM_018248.2	NEIL3	Endonuclease VIII-like 3 (Nei-like 3)(DNA glycosylase FPG2) [Source:UniProtKB/Swiss-Prot;Acc:Q8TAT5]	-1.08892	-2.12715	-3.83983	0.00389624
PH_hs_0014982	NM_003420.3	ZNF35	Zinc finger protein 35 (Zinc finger protein HF.10) [Source:UniProtKB/Swiss-Prot;Acc:P13682]	-1.37579	-2.5951	-3.83855	0.00390394
PH_hs_0028450	NM_024895.3	PDZD7	PDZ domain-containing protein 7 [Source:UniProtKB/Swiss-Prot;Acc:Q9H5P4]	-1.18044	-2.26646	-3.83797	0.00390738
PH_hs_0026837	NM_024608.2	NEIL1	Endonuclease VIII-like 1 (Nei-like 1)(EC 3.2.2.-)(EC 4.2.99.18)(DNA glycosylase/AP lyase Neil1)(DNA-(apurinic or apyrimidinic site) lyase Neil1)(NEH1)(FPG1) [Source:UniProtKB/Swiss-Prot;Acc:Q96FI4]	-1.1724	-2.25387	-3.83503	0.00392516
PH_hs_0024607	NM_003844.2	TNFRSF10A	Tumor necrosis factor receptor superfamily member 10A Precursor (Death receptor 4)(TNF-related apoptosis-inducing ligand receptor 1)(TRAIL receptor 1)(TRAIL-R1)(CD261 antigen) [Source:UniProtKB/Swiss-Prot;Acc:O00220]	-2.13594	-4.39522	-3.9816	0.00396384
PH_hs_0027353	NM_033667.2,NM_002211.3,NM_133376.2,NM_033669.2,NM_033668.2	ITGB1	Integrin beta-1 Precursor (Fibronectin receptor subunit beta)(Integrin VLA-4 subunit beta)(CD29 antigen) [Source:UniProtKB/Swiss-Prot;Acc:P05556]	-2.21208	-4.63343	-3.9756	0.00399751
PH_hs_0000254	NM_000948.3	PRL	Prolactin Precursor (PRL) [Source:UniProtKB/Swiss-Prot;Acc:P01236]	-1.74476	-3.35139	-3.96544	0.00405517
PH_hs_0017489	NM_024080.4	TRPM8	Transient receptor potential cation channel subfamily M member 8 (Long transient receptor potential channel 6)(LTrpC6)(Transient receptor potential-p8)(Trp-p8) [Source:UniProtKB/Swiss-Prot;Acc:Q7Z2W7]	1.0494	2.06967	3.81328	0.004059
PH_hs_0031240	NM_014291.2	GCAT	2-amino-3-ketobutyrate coenzyme A ligase, mitochondrial Precursor (AKB ligase)(EC 2.3.1.29)(Glycine acetyltransferase)(Aminoacetone synthetase) [Source:UniProtKB/Swiss-Prot;Acc:O75600]	-1.16815	-2.24724	-3.80444	0.00411477
PH_hs_0029357	NM_003440.2	ZNF140	Zinc finger protein 140 [Source:UniProtKB/Swiss-Prot;Acc:P52738]	-1.42046	-2.67671	-3.78426	0.00424511
PH_hs_0012150	NM_006412.3	AGPAT2	1-acyl-sn-glycerol-3-phosphate acyltransferase beta (EC 2.3.1.51)(1-acylglycerol-3-phosphate O-acyltransferase 2)(1-AGP acyltransferase 2)(1-AGPAT 2)(Lysophosphatidic acid acyltransferase beta)(LPAAT-beta) [Source:UniProtKB/Swiss-Prot;Acc:O15120]	-2.42795	-5.3813	-3.7811	0.00426592
PH_hs_0004524	NM_014252.3	hsa-mir-621,SLC25A15	NA	-1.46871	-2.76775	-3.76104	0.00440057
PH_hs_0013739	NM_012396.3	PHLDA3	Pleckstrin homology-like domain family A member 3 (TDAG51/Ipl homolog 1) [Source:UniProtKB/Swiss-Prot;Acc:Q9Y5J5]	1.2033	2.30266	3.76013	0.00440675
PH_hs_0017135	NM_138288.3	C14orf147	UPF0445 transmembrane protein C14orf147 [Source:UniProtKB/Swiss-Prot;Acc:Q969W0]	-3.27002	-9.6466	-3.73472	0.00458399
PH_hs_0004575	NM_005429.2	VEGFC	Vascular endothelial growth factor C Precursor (VEGF-C)(Vascular endothelial growth factor-related protein)(VRP)(Flt4 ligand)(Flt4-L) [Source:UniProtKB/Swiss-Prot;Acc:P49767]	-1.96883	-3.91451	-3.7281	0.00463137
PH_hs_0028680	NM_001040060.1,NM_001040058.1,NM_000582.2	SPP1	Osteopontin Precursor (Bone sialoprotein 1)(Secreted phosphoprotein 1)(SPP-1)(Urinary stone protein)(Nephropontin)(Uropontin) [Source:UniProtKB/Swiss-Prot;Acc:P10451]	1.74456	3.35093	3.70596	0.00479369
PH_hs_0001401	NM_018941.3	CLN8	Protein CLN8 [Source:UniProtKB/Swiss-Prot;Acc:Q9UBY8]	1.25386	2.38478	3.70304	0.00481552
PH_hs_0012041	NM_001033873.1,NM_001031628.1	AC139768.14-2	Small transmembrane and glycosylated protein [Source:UniProtKB/Swiss-Prot;Acc:Q0VAQ4]	-1.61848	-3.0705	-3.70244	0.00482
PH_hs_0022999	NM_003567.2	BCAR3	Breast cancer anti-estrogen resistance protein 3 (SH2 domain-containing protein 3B)(Novel SH2-containing protein 2) [Source:UniProtKB/Swiss-Prot;Acc:O75815]	1.26024	2.39535	3.69688	0.00486193
PH_hs_0022607	NM_001154.3	ANXA5	Annexin A5 (Annexin-5)(Annexin V)(Lipocortin V)(Endonexin II)(Calphobindin I)(CBP-I)(Placental anticoagulant protein I)(PAP-I)(Placental anticoagulant protein 4)(PP4)(Thromboplastin inhibitor)(Vascular anticoagulant-alpha)(VAC-alpha)(Anchorin CII) [Source:UniProtKB/Swiss-Prot;Acc:P08758]	1.17198	2.25321	3.69344	0.00488809
PH_hs_0038657	NM_007226.2	NXPH2	Neurexophilin-2 Precursor [Source:UniProtKB/Swiss-Prot;Acc:O95156]	1.9734	3.92694	3.82709	0.00493617
PH_hs_0033885	NM_001039213.1	CEACAM16	Carcinoembryonic antigen-related cell adhesion molecule 16 Precursor (Carcinoembryonic antigen-like 2) [Source:UniProtKB/Swiss-Prot;Acc:Q2WEN9]	-2.69564	-6.47843	-3.68565	0.00494783
PH_hs_0026698	NM_153768.1,NM_012189.2	CABYR	Calcium-binding tyrosine phosphorylation-regulated protein (Calcium-binding protein 86)(Testis-specific calcium-binding protein CBP86)(Fibrousheathin-2)(FSP-2)(Fibrousheathin II)(Cancer/testis antigen 88)(CT88) [Source:UniProtKB/Swiss-Prot;Acc:O75952]	-1.41665	-2.66965	-3.68499	0.00495291
PH_hs_0022529	NM_152692.3,NM_001011551.1	C1GALT1C1	C1GALT1-specific chaperone 1 (Core 1 beta3-galactosyltransferase-specific molecular chaperone)(Beta1,3-galactosyltransferase 2)(C1Gal-T2)(C1GalT2)(C38H2-like protein 1)(C38H2-L1) [Source:UniProtKB/Swiss-Prot;Acc:Q96EU7]	-1.10342	-2.14863	-3.68471	0.00495507
PH_hs_0001094	NM_173662.2	RNF175	RING finger protein 175 [Source:UniProtKB/Swiss-Prot;Acc:Q8N4F7]	-1.02859	-2.04004	-3.67812	0.0050063
PH_hs_0010643	NM_000493.3	COL10A1	Collagen alpha-1(X) chain Precursor [Source:UniProtKB/Swiss-Prot;Acc:Q03692]	-1.56072	-2.95001	-3.67288	0.00504744
PH_hs_0026667	NM_182538.4	SPNS3	Protein spinster homolog 3 [Source:UniProtKB/Swiss-Prot;Acc:Q6ZMD2]	-1.77868	-3.43111	-3.67076	0.00506418
PH_hs_0008038	NM_003061.2	SLIT1	Slit homolog 1 protein Precursor (Slit-1)(Multiple epidermal growth factor-like domains 4) [Source:UniProtKB/Swiss-Prot;Acc:O75093]	-1.02108	-2.02944	-3.66075	0.00514394
PH_hs_0029424	NM_205845.1,NM_001354.4	AKR1C2	Aldo-keto reductase family 1 member C2 (EC 1.-.-.-)(Trans-1,2-dihydrobenzene-1,2-diol dehydrogenase)(EC 1.3.1.20)(Type III 3-alpha-hydroxysteroid dehydrogenase)(EC 1.1.1.213)(3-alpha-HSD3)(Dihydrodiol dehydrogenase 2)(DD-2)(DD2)(Dihydrodiol dehydrogenase/bile acid-binding protein)(DD/BABP)(Chlordecone reductase homolog HAKRD) [Source:UniProtKB/Swiss-Prot;Acc:P52895]	-1.08409	-2.12003	-3.65754	0.00516982
PH_hs_0040143	NM_001039500.2	VWA5B1	von Willebrand factor A domain-containing protein 5B1 Precursor [Source:UniProtKB/Swiss-Prot;Acc:Q5TIE3]	-1.51102	-2.85011	-3.78968	0.00520808
PH_hs_0011516	NM_004852.2	ONECUT2	One cut domain family member 2 (Transcription factor ONECUT-2)(OC-2)(Hepatocyte nuclear factor 6-beta)(HNF-6-beta) [Source:UniProtKB/Swiss-Prot;Acc:O95948]	-1.00231	-2.0032	-3.65183	0.00521618
PH_hs_0027781	NM_003268.4	TLR5	Toll-like receptor 5 Precursor (Toll/interleukin-1 receptor-like protein 3) [Source:UniProtKB/Swiss-Prot;Acc:O60602]	1.51756	2.86307	3.64842	0.00524404
PH_hs_0010729	NM_201281.2,NM_201278.2,NM_016156.5	MTMR2	Myotubularin-related protein 2 (EC 3.1.3.-) [Source:UniProtKB/Swiss-Prot;Acc:Q13614]	2.24127	4.72813	3.7662	0.0053869
PH_hs_0033874	NM_033026.5,NM_014510.2	PCLO	piccolo isoform 1 [Source:RefSeq peptide;Acc:NP_149015]	1.30508	2.47097	3.62999	0.00539759
PH_hs_0035577	NM_021058.3	HIST1H2BJ	Histone H2B type 1-J (H2B.r)(H2B/r)(H2B.1) [Source:UniProtKB/Swiss-Prot;Acc:P06899]	1.90049	3.7334	3.75965	0.00543794
PH_hs_0022238	NM_015198.3	COBL	Protein cordon-bleu [Source:UniProtKB/Swiss-Prot;Acc:O75128]	2.2461	4.744	3.61418	0.00553302
PH_hs_0001897	NM_001098635.1,NM_178860.4	SEZ6	Seizure protein 6 homolog Precursor (SEZ-6)(hSEZ-6) [Source:UniProtKB/Swiss-Prot;Acc:Q53EL9]	-2.26267	-4.79879	-3.74659	0.00554125
PH_hs_0025119	NM_000817.2	GAD1	Glutamate decarboxylase 1 (EC 4.1.1.15)(Glutamate decarboxylase 67 kDa isoform)(67 kDa glutamic acid decarboxylase)(GAD-67) [Source:UniProtKB/Swiss-Prot;Acc:Q99259]	-2.32762	-5.01977	-3.74219	0.00557658
PH_hs_0026396	NM_005382.2,NM_001105541.1	NEF3	Neurofilament medium polypeptide (NF-M)(Neurofilament triplet M protein)(160 kDa neurofilament protein)(Neurofilament 3) [Source:UniProtKB/Swiss-Prot;Acc:P07197]	1.59704	3.02523	3.7355	0.00563071
PH_hs_0026122	NM_014423.3	AFF4	AF4/FMR2 family member 4 (ALL1-fused gene from chromosome 5q31)(Major CDK9 elongation factor-associated protein) [Source:UniProtKB/Swiss-Prot;Acc:Q9UHB7]	1.82604	3.54561	3.57884	0.00584879
PH_hs_0031001	NM_020445.4,NM_001040135.1	ACTR3B	Actin-related protein 3B (Actin-like protein 3B)(ARP3-beta)(Actin-related protein ARP4) [Source:UniProtKB/Swiss-Prot;Acc:Q9P1U1]	-1.34736	-2.54446	-3.57878	0.00584938
PH_hs_0021962	NM_004312.2	ARR3	Arrestin-C (Cone arrestin)(C-arrestin)(cArr)(Retinal cone arrestin-3)(X-arrestin) [Source:UniProtKB/Swiss-Prot;Acc:P36575]	-2.3143	-4.97363	-3.88124	0.00589808
PH_hs_0008280	NM_024772.3	ZMYM1	Zinc finger MYM-type protein 1 [Source:UniProtKB/Swiss-Prot;Acc:Q5SVZ6]	-1.08735	-2.12483	-3.56735	0.00595548
PH_hs_0032889	NM_198480.2	ZNF615	Zinc finger protein 615 [Source:UniProtKB/Swiss-Prot;Acc:Q8N8J6]	1.09964	2.143	3.56528	0.00597494
PH_hs_0001345	NM_032414.2	PROK1	Prokineticin-1 Precursor (Endocrine-gland-derived vascular endothelial growth factor)(EG-VEGF)(Mambakine) [Source:UniProtKB/Swiss-Prot;Acc:P58294]	1.3831	2.60828	3.56412	0.00598589
PH_hs_0019584	NM_052892.3	AC092718.3-1	None	-2.44844	-5.45825	-3.69287	0.00598888
PH_hs_0031130	NM_080721.1	C20orf123	Transmembrane protein C20orf123 [Source:UniProtKB/Swiss-Prot;Acc:Q9BR26]	-2.53791	-5.80746	-3.55959	0.00602869
PH_hs_0004298	NM_001571.4	IRF3	Interferon regulatory factor 3 (IRF-3) [Source:UniProtKB/Swiss-Prot;Acc:Q14653]	-1.45867	-2.74856	-3.55676	0.00605564
PH_hs_0001926	NM_001555.3	IGSF1	Immunoglobulin superfamily member 1 Precursor (Inhibin-binding protein)(InhBP)(Immunoglobulin-like domain-containing protein 1)(Pituitary gland specific factor 2)(p120) [Source:UniProtKB/Swiss-Prot;Acc:Q8N6C5]	-1.0989	-2.14191	-3.51673	0.00645041
PH_hs_0030202	NM_001077506.1,NM_001077505.1,NM_001077504.1,NM_001077503.1,NM_170685.2	TAC4	Tachykinin-4 Precursor (Preprotachykinin-C)(PPT-C) [Contains Endokinin-A(EKA);Endokinin-A/B(EKA/B);Endokinin-C(EKC)] [Source:UniProtKB/Swiss-Prot;Acc:Q86UU9]	1.12395	2.17942	3.51584	0.00645944
PH_hs_0040465	NM_000405.4	GM2A	Ganglioside GM2 activator Precursor (GM2-AP)(Cerebroside sulfate activator protein)(Shingolipid activator protein 3)(SAP-3) [Contains Ganglioside GM2 activator isoform short] [Source:UniProtKB/Swiss-Prot;Acc:P17900]	1.00653	2.00907	3.51495	0.0064686
PH_hs_0012267	NM_005546.3	ITK	Tyrosine-protein kinase ITK/TSK (EC 2.7.10.2)(T-cell-specific kinase)(Tyrosine-protein kinase Lyk)(Kinase EMT) [Source:UniProtKB/Swiss-Prot;Acc:Q08881]	1.4604	2.75185	3.48827	0.00674745
PH_hs_0023084	NM_000210.2,NM_001079818.1	ITGA6	Integrin alpha-6 Precursor (VLA-6)(CD49 antigen-like family member F)(CD49f antigen) [Contains Integrin alpha-6 heavy chain;Integrin alpha-6 light chain] [Source:UniProtKB/Swiss-Prot;Acc:P23229]	1.56044	2.94945	3.48156	0.00681945
PH_hs_0001949	NM_012204.2	GTF3C4	General transcription factor 3C polypeptide 4 (EC 2.3.1.48)(Transcription factor IIIC subunit delta)(TF3C-delta)(TFIIIC 90 kDa subunit)(TFIIIC 90) [Source:UniProtKB/Swiss-Prot;Acc:Q9UKN8]	-1.44816	-2.7286	-3.47321	0.00691028
PH_hs_0003943	NM_017552.1	ATAD2B	ATPase family AAA domain-containing protein 2B [Source:UniProtKB/Swiss-Prot;Acc:Q9ULI0]	-1.10374	-2.14912	-3.59064	0.00695052
PH_hs_0025250	NM_003108.3	SOX11	Transcription factor SOX-11 [Source:UniProtKB/Swiss-Prot;Acc:P35716]	1.64495	3.12737	3.58771	0.00698031
PH_hs_0027200	NM_000875.3	IGF1R	Insulin-like growth factor 1 receptor Precursor (EC 2.7.10.1)(Insulin-like growth factor I receptor)(IGF-I receptor)(CD221 antigen) [Contains Insulin-like growth factor 1 receptor alpha chain;Insulin-like growth factor 1 receptor beta chain] [Source:UniProtKB/Swiss-Prot;Acc:P08069]	-1.81337	-3.51461	-3.46572	0.00699292
PH_hs_0023386	NM_032027.2	TM2D1	TM2 domain-containing protein 1 Precursor (Beta-amyloid-binding protein)(hBBP) [Source:UniProtKB/Swiss-Prot;Acc:Q9BX74]	-1.45262	-2.73706	-3.5843	0.00701524
PH_hs_0001751	NM_005491.2	MAMLD1	Mastermind-like domain-containing protein 1 (Protein CG1)(F18) [Source:UniProtKB/Swiss-Prot;Acc:Q13495]	1.67795	3.19972	3.46017	0.00705465
PH_hs_0034878	NM_018111.2	C19orf73	Putative uncharacterized protein FLJ10490 [Source:UniProtKB/Swiss-Prot;Acc:Q9NVV2]	-2.21901	-4.65574	-3.45882	0.00706986
PH_hs_0001611	NM_006691.3	LYVE1	Lymphatic vessel endothelial hyaluronic acid receptor 1 Precursor (LYVE-1)(Cell surface retention sequence-binding protein 1)(CRSBP-1)(Hyaluronic acid receptor)(Extracellular link domain-containing protein 1) [Source:UniProtKB/Swiss-Prot;Acc:Q9Y5Y7]	1.84733	3.59832	3.73981	0.00710116
PH_hs_0016295	NM_031948.3	PRSS27	Serine protease 27 Precursor (EC 3.4.21.-)(Marapsin)(Pancreasin)(Channel-activating protease 2)(CAPH2) [Source:UniProtKB/Swiss-Prot;Acc:Q9BQR3]	1.8428	3.58706	3.73865	0.0071121
PH_hs_0031703	NM_016424.3	AC005921.3-2	Cisplatin resistance-associated overexpressed protein (cAMP regulatory element-associated protein 1)(CRE-associated protein 1)(CREAP-1)(Luc7A)(Okadaic acid-inducible phosphoprotein OA48-18) [Source:UniProtKB/Swiss-Prot;Acc:O95232]	-1.40036	-2.63967	-3.73731	0.00712474
PH_hs_0003987	NM_203406.1	MBLAC2	Beta-lactamase-like protein FLJ75971 (EC 3.-.-.-) [Source:UniProtKB/Swiss-Prot;Acc:Q68D91]	1.02236	2.03123	3.44574	0.00721816
PH_hs_0027409	NM_000496.2	CRYBB2	Beta-crystallin B2 (Beta-B2 crystallin)(Beta-crystallin Bp) [Source:UniProtKB/Swiss-Prot;Acc:P43320]	-1.79405	-3.46788	-3.56361	0.00723127
PH_hs_0005045	NM_002475.3	MYL6	Myosin light chain 6B (Smooth muscle and nonmuscle myosin light chain alkali 6B)(Myosin light chain 1 slow-twitch muscle A isoform)(MLC1sa) [Source:UniProtKB/Swiss-Prot;Acc:P14649]	1.29352	2.45126	3.44286	0.00725128
PH_hs_0035247	NM_001145451.1	AC019171.3	DH and coiled-coil domain-containing protein ENSP00000381780 [Source:UniProtKB/Swiss-Prot;Acc:A8MVX0]	1.34407	2.53866	3.44006	0.00728358
PH_hs_0031988	NM_001003698.2,NM_001003699.2	RREB1	Ras-responsive element-binding protein 1 (RREB-1)(Raf-responsive zinc finger protein LZ321)(Zinc finger motif-enhancer binding-protein 1)(Zep-1)(Finger protein in nuclear bodies) [Source:UniProtKB/Swiss-Prot;Acc:Q92766]	-1.0612	-2.08667	-3.42439	0.00746728
PH_hs_0025052	NM_203394.2	E2F7	Transcription factor E2F7 (E2F-7) [Source:UniProtKB/Swiss-Prot;Acc:Q96AV8]	-1.15446	-2.226	-3.42389	0.00747324
PH_hs_0028882	NM_016422.3	RNF141	RING finger protein 141 (Zinc finger protein 230) [Source:UniProtKB/Swiss-Prot;Acc:Q8WVD5]	-1.39196	-2.62435	-3.42041	0.00751466
PH_hs_0022972	NM_012153.3	EHF	ETS homologous factor (hEHF)(ETS domain-containing transcription factor)(Epithelium-specific Ets transcription factor 3)(ESE-3) [Source:UniProtKB/Swiss-Prot;Acc:Q9NZC4]	1.49794	2.82439	3.40106	0.00774973
PH_hs_0014707	NM_025230.3,NM_181357.1	WDR23	WD repeat-containing protein 23 [Source:UniProtKB/Swiss-Prot;Acc:Q8TEB1]	-1.06321	-2.08957	-3.40084	0.00775252
PH_hs_0009661	NM_016260.2,NM_001079526.1	AC093865.1,IKZF2	NA	-2.79132	-6.92262	-3.3895	0.00789393
PH_hs_0012839	NM_014358.2	CLEC4E	C-type lectin domain family 4 member E (C-type lectin superfamily member 9)(Macrophage-inducible C-type lectin) [Source:UniProtKB/Swiss-Prot;Acc:Q9ULY5]	1.70018	3.24943	3.37913	0.00802558
PH_hs_0026201	NM_002383.2,NM_001042539.1	MAZ	Myc-associated zinc finger protein (MAZI)(Purine-binding transcription factor)(Pur-1)(ZF87)(ZIF87) [Source:UniProtKB/Swiss-Prot;Acc:P56270]	-2.08671	-4.24777	-3.49261	0.00802791
PH_hs_0031356	NM_000351.4	STS	Steryl-sulfatase Precursor (EC 3.1.6.2)(Steroid sulfatase)(Steryl-sulfate sulfohydrolase)(Arylsulfatase C)(ASC) [Source:UniProtKB/Swiss-Prot;Acc:P08842]	1.97907	3.94238	3.37133	0.00812599
PH_hs_0023387	NM_032844.2	MASTL	Microtubule-associated serine/threonine-protein kinase-like (EC 2.7.11.1) [Source:UniProtKB/Swiss-Prot;Acc:Q96GX5]	-1.61837	-3.07029	-3.36072	0.00826488
PH_hs_0029085	NM_017631.5	AC068989.36-1	Probable ATP-dependent RNA helicase DDX60 (EC 3.6.1.-)(DEAD box protein 60) [Source:UniProtKB/Swiss-Prot;Acc:Q8IY21]	1.54974	2.92764	3.35752	0.00830725
PH_hs_0001321	NM_173546.1	KLHDC8B	Kelch domain-containing protein 8B [Source:UniProtKB/Swiss-Prot;Acc:Q8IXV7]	1.44417	2.72106	3.35611	0.00832596
PH_hs_0027454	NM_015681.3	B9D1	B9 domain-containing protein 1 [Source:UniProtKB/Swiss-Prot;Acc:Q9UPM9]	-1.80227	-3.48769	-3.46417	0.00837257
PH_hs_0000540	NM_170740.1,NM_001080.3	ALDH5A1	Succinate-semialdehyde dehydrogenase, mitochondrial Precursor (EC 1.2.1.24)(NAD(+)-dependent succinic semialdehyde dehydrogenase)(Aldehyde dehydrogenase family 5 member A1) [Source:UniProtKB/Swiss-Prot;Acc:P51649]	-1.02074	-2.02896	-3.34122	0.00852652
PH_hs_0003181	NM_033114.3	AL590762.6,ZCRB1	NA	-1.00292	-2.00405	-3.33441	0.00861997
PH_hs_0018925	NM_001442.2	FABP4	Fatty acid-binding protein, adipocyte (A-FABP)(AFABP)(Fatty acid-binding protein 4)(Adipocyte lipid-binding protein)(ALBP) [Source:UniProtKB/Swiss-Prot;Acc:P15090]	1.2334	2.35121	3.3162	0.00887496
PH_hs_0000255	NM_002727.2	SRGN	Serglycin Precursor (Secretory granule proteoglycan core protein)(Platelet proteoglycan core protein)(P.PG)(Hematopoetic proteoglycan core protein) [Source:UniProtKB/Swiss-Prot;Acc:P10124]	-1.21644	-2.32373	-3.31325	0.00891704
PH_hs_0003254	NM_014787.2	DNAJC6	Putative tyrosine-protein phosphatase auxilin (EC 3.1.3.48)(DnaJ homolog subfamily C member 6) [Source:UniProtKB/Swiss-Prot;Acc:O75061]	-1.49252	-2.81379	-3.31058	0.00895524
PH_hs_0004184	NM_078487.2,NM_004936.3	CDKN2B	Cyclin-dependent kinase 4 inhibitor B (p14-INK4b)(p15-INK4b)(p15INK4B)(Multiple tumor suppressor 2)(MTS-2) [Source:UniProtKB/Swiss-Prot;Acc:P42772]	-1.62172	-3.07741	-3.41829	0.00896222
PH_hs_0023232	NM_031899.2	GORASP1	Golgi reassembly-stacking protein 1 (Golgi reassembly-stacking protein of 65 kDa)(GRASP65)(Golgi peripheral membrane protein p65)(Golgi phosphoprotein 5)(GOLPH5) [Source:UniProtKB/Swiss-Prot;Acc:Q9BQQ3]	-1.78702	-3.45101	-3.30818	0.0089897
PH_hs_0022302	NM_017488.2,NM_017483.2,NM_001617.2	ADD2	Beta-adducin (Erythrocyte adducin subunit beta) [Source:UniProtKB/Swiss-Prot;Acc:P35612]	-1.65379	-3.14658	-3.41214	0.00904441
PH_hs_0007404	NM_080608.3	C20orf165	Uncharacterized protein C20orf165 [Source:UniProtKB/Swiss-Prot;Acc:Q9BR10]	1.40828	2.65421	3.41206	0.00904548
PH_hs_0035929	NM_145282.4	AC011427.1	Putative mitochondrial carrier protein FLJ44862 [Source:UniProtKB/Swiss-Prot;Acc:Q6ZT89]	1.80469	3.49353	3.41122	0.00905678
PH_hs_0024850	NM_002165.2,NM_181353.1	ID1	DNA-binding protein inhibitor ID-1 (Inhibitor of DNA binding 1) [Source:UniProtKB/Swiss-Prot;Acc:P41134]	-1.13683	-2.19898	-3.40711	0.00911231
PH_hs_0035267	NM_006761.4	YWHAE,AC097523.2,RP11-321E8.1	NA	-1.05694	-2.08052	-3.29372	0.0092006
PH_hs_0032331	NM_024091.2	FASTKD3	FAST kinase domain-containing protein 3 [Source:UniProtKB/Swiss-Prot;Acc:Q14CZ7]	-1.17784	-2.26237	-3.29203	0.00922556
PH_hs_0014262	NM_020997.2	LEFTY1	Left-right determination factor 1 Precursor (Protein lefty-1)(Left-right determination factor B)(Protein lefty-B) [Source:UniProtKB/Swiss-Prot;Acc:O75610]	-1.21103	-2.31503	-3.29078	0.0092441
PH_hs_0000316	NM_000312.2	PROC	Vitamin K-dependent protein C Precursor (EC 3.4.21.69)(Autoprothrombin IIA)(Anticoagulant protein C)(Blood coagulation factor XIV) [Contains Vitamin K-dependent protein C light chain;Vitamin K-dependent protein C heavy chain;Activation peptide] [Source:UniProtKB/Swiss-Prot;Acc:P04070]	1.36263	2.57153	3.37838	0.00951077
PH_hs_0033657	NM_021574.2,NM_004327.3	AP000550.1,AC007050.14,IGLV3-1,BCR,PI4KA,KB-1183D5.12	NA	-1.98532	-3.95951	-3.37361	0.00957863
PH_hs_0040844	NM_001002006.1	RDH14	Retinol dehydrogenase 14 (EC 1.1.1.-)(Alcohol dehydrogenase PAN2) [Source:UniProtKB/Swiss-Prot;Acc:Q9HBH5]	-1.96423	-3.90205	-3.37235	0.00959667
PH_hs_0019073	NM_153339.1	PUSL1	tRNA pseudouridine synthase-like 1 (EC 5.4.99.-)(tRNA-uridine isomerase-like 1)(tRNA pseudouridylate synthase-like 1) [Source:UniProtKB/Swiss-Prot;Acc:Q8N0Z8]	-1.70273	-3.25516	-3.25363	0.00981261
PH_hs_0000192	NM_000145.2,NM_181446.1	FSHR	Follicle-stimulating hormone receptor Precursor (FSH-R)(Follitropin receptor) [Source:UniProtKB/Swiss-Prot;Acc:P23945]	-3.03869	-8.21745	-3.49722	0.00983128
PH_hs_0017056	NM_173560.1	RFX6	DNA-binding protein RFX6 (Regulatory factor X 6)(Regulatory factor X domain-containing protein 1) [Source:UniProtKB/Swiss-Prot;Acc:Q8HWS3]	-1.58887	-3.00813	-3.24239	0.00999159
PH_hs_0003225	NM_018057.5	SLC6A15	Orphan sodium- and chloride-dependent neurotransmitter transporter NTT73 (Orphan transporter v7-3)(Solute carrier family 6 member 15) [Source:UniProtKB/Swiss-Prot;Acc:Q9H2J7]	-1.59066	-3.01186	-3.32905	0.0102382
PH_hs_0034517	NM_001654.2	ARAF	A-Raf proto-oncogene serine/threonine-protein kinase (EC 2.7.11.1)(A-raf-1)(Proto-oncogene Pks) [Source:UniProtKB/Swiss-Prot;Acc:P10398]	-1.50949	-2.84709	-3.22189	0.0103269
PH_hs_0022719	NM_004239.2	TRIP11	Thyroid receptor-interacting protein 11 (TRIP-11)(Golgi-associated microtubule-binding protein 210)(GMAP-210)(Trip230)(Clonal evolution-related gene on chromosome 14) [Source:UniProtKB/Swiss-Prot;Acc:Q15643]	-1.08132	-2.11598	-3.21801	0.0103917
PH_hs_0008317	NM_019886.2	CHST7	Carbohydrate sulfotransferase 7 (EC 2.8.2.17)(EC 2.8.2.-)(Chondroitin 6-sulfotransferase 2)(C6ST-2)(N-acetylglucosamine 6-O-sulfotransferase 1)(GlcNAc6ST-4)(Galactose/N-acetylglucosamine/N-acetylglucosamine 6-O-sulfotransferase 5)(GST-5) [Source:UniProtKB/Swiss-Prot;Acc:Q9NS84]	-1.36225	-2.57086	-3.31072	0.0105233
PH_hs_0018476	NM_020945.1	WDFY4	Protein WDFY4 [Source:UniProtKB/Swiss-Prot;Acc:Q6ZS81]	-1.27629	-2.42216	-3.20241	0.0106564
PH_hs_0039529	NM_015025.2	MYT1L	Myelin transcription factor 1-like protein (MyT1L protein)(MyT1-L) [Source:UniProtKB/Swiss-Prot;Acc:Q9UL68]	1.61513	3.06339	3.42173	0.0108974
PH_hs_0008565	NM_004429.4	EFNB1	Ephrin-B1 Precursor (EPH-related receptor tyrosine kinase ligand 2)(LERK-2)(ELK ligand)(ELK-L)(EFL-3) [Source:UniProtKB/Swiss-Prot;Acc:P98172]	-1.4055	-2.6491	-3.18797	0.0109077
PH_hs_0025144	NM_000358.2	TGFBI	Transforming growth factor-beta-induced protein ig-h3 Precursor (Beta ig-h3)(Kerato-epithelin)(RGD-containing collagen-associated protein)(RGD-CAP) [Source:UniProtKB/Swiss-Prot;Acc:Q15582]	1.03193	2.04475	3.18726	0.0109202
PH_hs_0022048	NM_133477.2	SYNPO2	Synaptopodin-2 (Myopodin)(Genethonin-2) [Source:UniProtKB/Swiss-Prot;Acc:Q9UMS6]	-1.9793	-3.94302	-3.2848	0.0109406
PH_hs_0031282	NM_080476.4	CDC91L1	Phosphatidylinositol glycan anchor biosynthesis class U protein (GPI transamidase component PIG-U)(Cell division cycle protein 91-like 1)(Protein CDC91-like 1) [Source:UniProtKB/Swiss-Prot;Acc:Q9H490]	-1.10445	-2.15017	-3.18267	0.0110014
PH_hs_0003135	NM_020949.2	SLC7A14	Probable cationic amino acid transporter (Solute carrier family 7 member 14) [Source:UniProtKB/Swiss-Prot;Acc:Q8TBB6]	1.33591	2.52435	3.27335	0.0111306
PH_hs_0022222	NM_153237.1	C9orf71	Transmembrane protein C9orf71 [Source:UniProtKB/Swiss-Prot;Acc:Q8N6L7]	-1.90982	-3.75762	-3.394	0.0113198
PH_hs_0036012	NM_203458.3	NOTCH2NL,NOTCH2	NA	1.5807	2.99116	3.16403	0.0113376
PH_hs_0025823	NM_024913.4	C7orf58	Uncharacterized protein C7orf58 Precursor [Source:UniProtKB/Swiss-Prot;Acc:A4D0V7]	1.43665	2.70691	3.16271	0.011362
PH_hs_0025649	NM_006504.4,NM_130435.3	PTPRE	Receptor-type tyrosine-protein phosphatase epsilon Precursor (Protein-tyrosine phosphatase epsilon)(R-PTP-epsilon)(EC 3.1.3.48) [Source:UniProtKB/Swiss-Prot;Acc:P23469]	1.07611	2.10835	3.16165	0.0113814
PH_hs_0002536	NM_001097579.1,NM_005300.3	GPR34	Probable G-protein coupled receptor 34 [Source:UniProtKB/Swiss-Prot;Acc:Q9UPC5]	1.25093	2.37995	3.25745	0.0114001
PH_hs_0011195	NM_175062.3	RASGEF1C	Ras-GEF domain-containing family member 1C [Source:UniProtKB/Swiss-Prot;Acc:Q8N431]	-1.70855	-3.26832	-3.256	0.011425
PH_hs_0023519	NM_001009943.2,NM_001009941.2,NM_019046.2	ANKRD16	Ankyrin repeat domain-containing protein 16 [Source:UniProtKB/Swiss-Prot;Acc:Q6P6B7]	-1.88195	-3.68574	-3.25179	0.0114977
PH_hs_0029612	NM_005438.3	FOSL1	Fos-related antigen 1 (FRA-1) [Source:UniProtKB/Swiss-Prot;Acc:P15407]	1.45448	2.74057	3.23826	0.0117346
PH_hs_0024786	NM_000214.2	JAG1	Protein jagged-1 Precursor (Jagged1)(hJ1)(CD339 antigen) [Source:UniProtKB/Swiss-Prot;Acc:P78504]	-3.96544	-15.6212	-3.23794	0.0117401
PH_hs_0041104	NM_033001.2,NM_033000.2,NM_032999.2,NM_001518.3	GTF2I	General transcription factor II-I (GTFII-I)(TFII-I)(Bruton tyrosine kinase-associated protein 135)(BTK-associated protein 135)(BAP-135)(SRF-Phox1-interacting protein)(SPIN)(Williams-Beuren syndrome chromosomal region 6 protein) [Source:UniProtKB/Swiss-Prot;Acc:P78347]	-1.2927	-2.44985	-3.14234	0.0117424
PH_hs_0029485	NM_014012.4	REM1	GTP-binding protein REM 1 (Rad and Gem-like GTP-binding protein 1)(GTPase-regulating endothelial cell sprouting) [Source:UniProtKB/Swiss-Prot;Acc:O75628]	-1.21122	-2.31534	-3.14111	0.0117658
PH_hs_0005940	NM_000912.3	OPRK1	Kappa-type opioid receptor (KOR-1) [Source:UniProtKB/Swiss-Prot;Acc:P41145]	-1.54674	-2.92157	-3.13494	0.0118841
PH_hs_0016798	NM_080671.2	KCNE4	Potassium voltage-gated channel subfamily E member 4 (Minimum potassium ion channel-related peptide 3)(Potassium channel subunit beta MiRP3)(MinK-related peptide 3) [Source:UniProtKB/Swiss-Prot;Acc:Q8WWG9]	-1.49529	-2.81921	-3.13398	0.0119026
PH_hs_0012095	NM_001039500.2	VWA5B1	von Willebrand factor A domain-containing protein 5B1 Precursor [Source:UniProtKB/Swiss-Prot;Acc:Q5TIE3]	-1.09986	-2.14334	-3.13248	0.0119315
PH_hs_0035370	NM_024296.3	CCDC28B	Coiled-coil domain-containing protein 28B [Source:UniProtKB/Swiss-Prot;Acc:Q9BUN5]	-1.75069	-3.3652	-3.34903	0.0120427
PH_hs_0024367	NM_001145465.1	AC092845.1,AC006517.46-1	NA	-1.50874	-2.84562	-3.21168	0.0122149
PH_hs_0016322	NM_001097642.2,NM_000166.5	GJB1	Gap junction beta-1 protein (Connexin-32)(Cx32)(GAP junction 28 kDa liver protein) [Source:UniProtKB/Swiss-Prot;Acc:P08034]	-1.74912	-3.36153	-3.31939	0.012546
PH_hs_0033179	NM_175857.3	KRTAP8-1	Keratin-associated protein 8-1 (High glycine-tyrosine keratin-associated protein 8.1) [Source:UniProtKB/Swiss-Prot;Acc:Q8IUC2]	-1.38047	-2.60353	-3.31355	0.0126477
PH_hs_0003835	NM_001017920.2	DAPL1	Death-associated protein-like 1 (Early epithelial differentiation-associated protein) [Source:UniProtKB/Swiss-Prot;Acc:A0PJW8]	1.13732	2.19973	3.09305	0.012719
PH_hs_0018417	NM_005851.3	CDK2AP2	Cyclin-dependent kinase 2-associated protein 2 (CDK2-associated protein 2)(DOC-1-related protein)(DOC-1R) [Source:UniProtKB/Swiss-Prot;Acc:O75956]	-1.32862	-2.51162	-3.08226	0.0129436
PH_hs_0011960	NM_022915.3	MRPL44	39S ribosomal protein L44, mitochondrial Precursor (L44mt)(EC 3.1.26.-)(MRP-L44) [Source:UniProtKB/Swiss-Prot;Acc:Q9H9J2]	1.47268	2.77536	3.16552	0.0130988
PH_hs_0005077	NM_003631.2	PARG	poly (ADP-ribose) glycohydrolase (PARG), mRNA [Source:RefSeq DNA;Acc:NM_003631]	-1.13689	-2.19906	-3.07432	0.0131116
PH_hs_0005896	NM_003772.3	JRKL	Jerky protein homolog-like (HHMJG) [Source:UniProtKB/Swiss-Prot;Acc:Q9Y4A0]	-1.00946	-2.01316	-3.05252	0.0135844
PH_hs_0016069	NM_006160.3	NEUROD2	Neurogenic differentiation factor 2 (NeuroD2)(NeuroD-related factor)(NDRF) [Source:UniProtKB/Swiss-Prot;Acc:Q15784]	-1.19604	-2.2911	-3.04483	0.0137553
PH_hs_0001761	NM_022492.4	TTC31	Tetratricopeptide repeat protein 31 (TPR repeat protein 31) [Source:UniProtKB/Swiss-Prot;Acc:Q49AM3]	-1.31162	-2.4822	-3.13146	0.0137939
PH_hs_0033307	NM_080877.2	SLC34A3	Sodium-dependent phosphate transport protein 2C (Sodium-phosphate transport protein 2C)(Na(+)-dependent phosphate cotransporter 2C)(Sodium/phosphate cotransporter 2C)(Na(+)/Pi cotransporter 2C)(NaPi-2c)(Sodium/inorganic phosphate cotransporter IIC)(Solute carrier family 34 member 3) [Source:UniProtKB/Swiss-Prot;Acc:Q8N130]	-1.2255	-2.33837	-3.11735	0.0140929
PH_hs_0026664	NM_198963.1	DHX57	Putative ATP-dependent RNA helicase DHX57 (EC 3.6.1.-)(DEAH box protein 57) [Source:UniProtKB/Swiss-Prot;Acc:Q6P158]	-1.03406	-2.04777	-3.02625	0.0141774
PH_hs_0035998	NM_138443.3	RP3-499B10.5,CCDC5,SNORA27	NA	-1.17732	-2.26156	-3.02215	0.0142723
PH_hs_0031089	NM_203471.1,NM_020129.2	LGALS14	Placental protein 13-like (Charcot-Leyden crystal protein 2)(CLC2)(Galectin-14) [Source:UniProtKB/Swiss-Prot;Acc:Q8TCE9]	-1.33344	-2.52002	-3.02149	0.0142876
PH_hs_0009121	NM_057176.2	BSND	Barttin [Source:UniProtKB/Swiss-Prot;Acc:Q8WZ55]	-2.06585	-4.18679	-3.22472	0.0143104
PH_hs_0024980	NM_021252.3	RAB18	Ras-related protein Rab-18 [Source:UniProtKB/Swiss-Prot;Acc:Q9NP72]	-1.40568	-2.64942	-3.01614	0.0144127
PH_hs_0025257	NM_001005362.1,NM_001005361.1,NM_001005360.1,NM_004945.2	DNM2	Dynamin-2 (EC 3.6.5.5) [Source:UniProtKB/Swiss-Prot;Acc:P50570]	-1.04746	-2.06689	-3.10171	0.0144325
PH_hs_0026816	NM_022734.2,NM_001029991.1	METT11D1	Protein RSM22 homolog, mitochondrial Precursor (EC 2.1.1.-)(Methyltransferase 11 domain-containing protein 1)(False p73 target gene protein) [Source:UniProtKB/Swiss-Prot;Acc:Q9H7H0]	-1.0484	-2.06823	-3.01519	0.014435
PH_hs_0002747	NM_004981.1,NM_152868.1	KCNJ4	Inward rectifier potassium channel 4 (Potassium channel, inwardly rectifying subfamily J member 4)(Inward rectifier K(+) channel Kir2.3)(Hippocampal inward rectifier)(HIRK2)(HRK1)(HIR) [Source:UniProtKB/Swiss-Prot;Acc:P48050]	2.09775	4.28042	3.01431	0.0144556
PH_hs_0010578	NM_198996.2	LIPI	Lipase member I Precursor (EC 3.1.1.-)(Membrane-associated phosphatidic acid-selective phospholipase A1-beta)(mPA-PLA1 beta)(LPD lipase)(Cancer/testis antigen 17)(CT17) [Source:UniProtKB/Swiss-Prot;Acc:Q6XZB0]	1.87624	3.67118	3.20241	0.0147638
PH_hs_0005807	NM_006671.4	SLC1A7	Excitatory amino acid transporter 5 (Retinal glutamate transporter)(Solute carrier family 1 member 7) [Source:UniProtKB/Swiss-Prot;Acc:O00341]	1.9059	3.74742	3.0862	0.0147777
PH_hs_0026584	NM_005708.3	GPC6	Glypican-6 Precursor [Contains Secreted glypican-6] [Source:UniProtKB/Swiss-Prot;Acc:Q9Y625]	1.75841	3.38325	3.19917	0.0148309
PH_hs_0040785	NM_003993.2	CLK2,CLK2P	NA	-1.55277	-2.9338	-2.98669	0.0151211
PH_hs_0023615	NM_021912.3,NM_000814.4	GABRB3	Gamma-aminobutyric acid receptor subunit beta-3 Precursor (GABA(A) receptor subunit beta-3) [Source:UniProtKB/Swiss-Prot;Acc:P28472]	1.28649	2.43934	2.98484	0.015167
PH_hs_0004112	NM_001710.5	C2,C2,CFB,C2,CFB,CFB	NA	1.21296	2.31813	2.98479	0.0151682
PH_hs_0002512	NM_152695.5	ZNF449	Zinc finger protein 449 (Zinc finger and SCAN domain-containing protein 19) [Source:UniProtKB/Swiss-Prot;Acc:Q6P9G9]	-1.29014	-2.44552	-2.9766	0.0153721
PH_hs_0025133	NM_024086.3	METT10D	Putative methyltransferase METT10D (EC 2.1.1.-)(Methyltransferase 10 domain-containing protein) [Source:UniProtKB/Swiss-Prot;Acc:Q86W50]	-1.11849	-2.17119	-3.05686	0.0154542
PH_hs_0010987	NM_021819.2	LMAN1L	Protein ERGIC-53-like Precursor (ERGIC53-like protein)(Lectin mannose-binding 1-like)(LMAN1-like protein) [Source:UniProtKB/Swiss-Prot;Acc:Q9HAT1]	2.66883	6.35911	3.32851	0.015496
PH_hs_0016891	NM_054030.2	MRGPRX2	Mas-related G-protein coupled receptor member X2 [Source:UniProtKB/Swiss-Prot;Acc:Q96LB1]	-1.41008	-2.65753	-2.95798	0.0158464
PH_hs_0030423	NM_194313.2	KIF24	Kinesin-like protein KIF24 [Source:UniProtKB/Swiss-Prot;Acc:Q5T7B8]	-1.01924	-2.02685	-2.95796	0.0158469
PH_hs_0011722	NM_015717.2	CD207	C-type lectin domain family 4 member K (Langerin)(CD207 antigen) [Source:UniProtKB/Swiss-Prot;Acc:Q9UJ71]	1.0956	2.13701	3.03669	0.0159382
PH_hs_0031890	NM_198472.2,NM_001098483.1	C10orf125	Protein fucU homolog [Source:UniProtKB/Swiss-Prot;Acc:A2VDF0]	-1.81253	-3.51258	-2.95126	0.0160212
PH_hs_0000622	NM_006032.2	CPNE6	Copine-6 (Copine VI)(Neuronal-copine)(N-copine) [Source:UniProtKB/Swiss-Prot;Acc:O95741]	-1.39925	-2.63765	-2.95121	0.0160226
PH_hs_0026602	NM_005811.3	GDF11	Growth/differentiation factor 11 Precursor (GDF-11)(Bone morphogenetic protein 11) [Source:UniProtKB/Swiss-Prot;Acc:O95390]	1.5946	3.0201	3.0332	0.0160235
PH_hs_0002205	NM_001099284.1,NM_001099283.1,NM_001099282.1,NM_005674.2	ZNF239	Zinc finger protein 239 (Zinc finger protein MOK-2)(HOK-2) [Source:UniProtKB/Swiss-Prot;Acc:Q16600]	-1.19504	-2.28952	-2.94801	0.0161065
PH_hs_0039820	NM_001007033.1	CLEC6A	C-type lectin domain family 6 member A (Dendritic cell-associated lectin 2)(DC-associated C-type lectin 2)(Dectin-2)(C-type lectin superfamily member 10) [Source:UniProtKB/Swiss-Prot;Acc:Q6EIG7]	-1.7127	-3.27773	-3.02775	0.0161577
PH_hs_0026894	NM_007167.3	ZMYM6	Zinc finger MYM-type protein 6 (Zinc finger protein 258) [Source:UniProtKB/Swiss-Prot;Acc:O95789]	-1.56424	-2.95722	-2.94359	0.0162233
PH_hs_0035689	NM_207322.2	FAM148A	Nuclear-localized factor 1 (Protein FAM148A) [Source:UniProtKB/Swiss-Prot;Acc:Q8NCU7]	-2.17226	-4.50728	-3.13369	0.016259
PH_hs_0001182	NM_033207.3,NM_001040102.1,NM_001040103.1	OPALIN	Opalin (Oligodendrocytic myelin paranodal and inner loop protein)(Transmembrane protein 10) [Source:UniProtKB/Swiss-Prot;Acc:Q96PE5]	-1.96634	-3.90775	-3.02155	0.0163119
PH_hs_0005744	NM_001007102.1,NM_032438.1	L3MBTL3	Lethal(3)malignant brain tumor-like 3 protein (L(3)mbt-like 3 protein)(H-l(3)mbt-like protein) [Source:UniProtKB/Swiss-Prot;Acc:Q96JM7]	-1.10492	-2.15086	-3.01207	0.0165503
PH_hs_0024959	NM_014396.3,NM_080631.3	VPS41	Vacuolar protein sorting-associated protein 41 homolog (S53) [Source:UniProtKB/Swiss-Prot;Acc:P49754]	-1.07117	-2.10113	-2.92496	0.0167247
PH_hs_0029296	NM_003485.3	GPR68	Sphingosylphosphorylcholine receptor (Ovarian cancer G-protein coupled receptor 1)(OGR-1)(G-protein coupled receptor 68)(GPR12A) [Source:UniProtKB/Swiss-Prot;Acc:Q15743]	-1.12791	-2.18542	-2.92193	0.0168078
PH_hs_0027486	NM_020880.3	ZNF530	Zinc finger protein 530 [Source:UniProtKB/Swiss-Prot;Acc:Q6P9A1]	-1.06077	-2.08605	-2.91881	0.0168936
PH_hs_0000080	NM_000100.2	CSTB	Cystatin-B (Stefin-B)(Liver thiol proteinase inhibitor)(CPI-B) [Source:UniProtKB/Swiss-Prot;Acc:P04080]	1.18859	2.2793	2.91808	0.0169137
PH_hs_0001571	NM_023930.3	KCTD14	BTB/POZ domain-containing protein KCTD14 [Source:UniProtKB/Swiss-Prot;Acc:Q9BQ13]	1.92828	3.80602	3.25557	0.0169873
PH_hs_0013109	NM_015718.2	NOX3	NADPH oxidase 3 (EC 1.6.3.-)(gp91phox homolog 3)(GP91-3)(Mitogenic oxidase 2) [Source:UniProtKB/Swiss-Prot;Acc:Q9HBY0]	-1.16816	-2.24724	-2.91209	0.0170803
PH_hs_0038407	NM_015446.3	AHCTF1,AC009487.6	NA	1.20685	2.30833	2.98805	0.0171712
PH_hs_0007957	NM_144627.2	C1orf182	Uncharacterized protein C1orf182 (SSTK-interacting protein)(SSTK-IP) [Source:UniProtKB/Swiss-Prot;Acc:Q96A04]	-1.61775	-3.06895	-2.90555	0.0172639
PH_hs_0013650	NM_144615.1	TMIGD2	Transmembrane and immunoglobulin domain-containing protein 2 Precursor [Source:UniProtKB/Swiss-Prot;Acc:Q96BF3]	-1.6124	-3.05761	-2.90225	0.0173572
PH_hs_0029818	NM_080819.2	GPR78	Probable G-protein coupled receptor 78 [Source:UniProtKB/Swiss-Prot;Acc:Q96P69]	-1.38983	-2.62048	-2.98082	0.0173629
PH_hs_0000495	NM_001042497.1,NM_001042496.1,NM_001042495.1,NM_001042494.1,NM_005135.2,NM_133647.1	SLC12A6	Solute carrier family 12 member 6 (Electroneutral potassium-chloride cotransporter 3)(K-Cl cotransporter 3) [Source:UniProtKB/Swiss-Prot;Acc:Q9UHW9]	1.04969	2.07008	2.89684	0.0175117
PH_hs_0006904	NM_000338.2	SLC12A1	Solute carrier family 12 member 1 (Bumetanide-sensitive sodium-(potassium)-chloride cotransporter 2)(Kidney-specific Na-K-Cl symporter) [Source:UniProtKB/Swiss-Prot;Acc:Q13621]	-1.60872	-3.04981	-2.8961	0.017533
PH_hs_0023913	NM_004294.2	MTRF1	Peptide chain release factor 1, mitochondrial Precursor (MRF-1) [Source:UniProtKB/Swiss-Prot;Acc:O75570]	-1.19192	-2.28457	-2.88977	0.0177156
PH_hs_0001088	NM_018948.3	ERRFI1	ERBB receptor feedback inhibitor 1 (Mitogen-inducible gene 6 protein)(Mig-6) [Source:UniProtKB/Swiss-Prot;Acc:Q9UJM3]	1.62756	3.0899	2.96469	0.0177984
PH_hs_0036671	NM_003161.2	RPS6KB1,AC013274.3	NA	-1.21692	-2.32449	-2.88636	0.0178145
PH_hs_0018159	NM_024791.2	PDZD3	Na(+)/H(+) exchange regulatory cofactor NHE-RF4 (NHERF-4)(PDZ domain-containing protein 3)(PDZ domain-containing protein 2)(Intestinal and kidney-enriched PDZ protein)(Sodium-hydrogen exchanger regulatory factor 4) [Source:UniProtKB/Swiss-Prot;Acc:Q86UT5]	-1.8478	-3.59951	-2.95719	0.0180047
PH_hs_0033046	NM_080717.2,NM_000192.3,NM_181486.1	TBX5	T-box transcription factor TBX5 (T-box protein 5) [Source:UniProtKB/Swiss-Prot;Acc:Q99593]	-1.62686	-3.0884	-2.95633	0.0180283
PH_hs_0018432	NM_004225.2	MFHAS1	Malignant fibrous histiocytoma-amplified sequence 1 (Malignant fibrous histiocytoma-amplified sequence with leucine-rich tandem repeats 1) [Source:UniProtKB/Swiss-Prot;Acc:Q9Y4C4]	1.68355	3.21217	2.95405	0.0180917
PH_hs_0031967	NM_004160.3	PYY	Peptide YY Precursor (PYY)(PYY-I)(Peptide tyrosine tyrosine) [Contains Peptide YY(3-36)(PYY-II)] [Source:UniProtKB/Swiss-Prot;Acc:P10082]	-1.15024	-2.2195	-2.95297	0.0181219
PH_hs_0034350	NM_020382.3	AC027612.1,SNRNP35,SETD8,AL356585.7-4	NA	-1.19136	-2.28367	-2.87479	0.0181553
PH_hs_0017144	NM_144965.1	TTC16	Tetratricopeptide repeat protein 16 (TPR repeat protein 16) [Source:UniProtKB/Swiss-Prot;Acc:Q8NEE8]	-1.47956	-2.78863	-2.95176	0.0181555
PH_hs_0014645	NM_172341.1	PSENEN	Gamma-secretase subunit PEN-2 (Presenilin enhancer protein 2) [Source:UniProtKB/Swiss-Prot;Acc:Q9NZ42]	-1.70801	-3.2671	-2.9515	0.0181627
PH_hs_0022664	NM_002147.3	HOXB5	Homeobox protein Hox-B5 (Hox-2A)(HHO.C10)(HU-1) [Source:UniProtKB/Swiss-Prot;Acc:P09067]	-2.60881	-6.09999	-2.86521	0.0184425
PH_hs_0010306	NM_138300.3	PYGO2	Pygopus homolog 2 [Source:UniProtKB/Swiss-Prot;Acc:Q9BRQ0]	-1.42188	-2.67934	-2.94	0.0184868
PH_hs_0002942	NM_001962.2	EFNA5	Ephrin-A5 Precursor (EPH-related receptor tyrosine kinase ligand 7)(LERK-7)(AL-1) [Source:UniProtKB/Swiss-Prot;Acc:P52803]	-1.10367	-2.14901	-2.86281	0.0185151
PH_hs_0029166	NM_001501.1,NM_178332.1,NM_178331.1	GNRH2	Progonadoliberin-2 Precursor (Progonadoliberin II) [Contains Gonadoliberin-2(Gonadoliberin II)(Luteinizing hormone-releasing hormone II)(LH-RH II)(Gonadotropin-releasing hormone II)(GnRH II)(Luliberin II);GnRH-associated peptide 2(GnRH-associated peptide II)] [Source:UniProtKB/Swiss-Prot;Acc:O43555]	-1.15274	-2.22336	-2.84981	0.0189138
PH_hs_0039963	NM_199243.1	GPR150	Probable G-protein coupled receptor 150 [Source:UniProtKB/Swiss-Prot;Acc:Q8NGU9]	-1.69666	-3.2415	-3.02591	0.0189377
PH_hs_0002813	NM_033418.1	C1orf156	UPF0558 protein C1orf156 (Arsenic-transactivated protein 2)(AsTP2) [Source:UniProtKB/Swiss-Prot;Acc:O95568]	-2.26166	-4.79541	-2.84089	0.0191921
PH_hs_0027039	NM_033016.2,NM_002608.2	PDGFB	Platelet-derived growth factor subunit B Precursor (PDGF subunit B)(Platelet-derived growth factor B chain)(Platelet-derived growth factor beta polypeptide)(PDGF-2)(c-sis)(Becaplermin) [Source:UniProtKB/Swiss-Prot;Acc:P01127]	1.07462	2.10617	2.83531	0.0193687
PH_hs_0000174	NM_000069.2	CACNA1S	Voltage-dependent L-type calcium channel subunit alpha-1S (Voltage-gated calcium channel subunit alpha Cav1.1)(Calcium channel, L type, alpha-1 polypeptide, isoform 3, skeletal muscle) [Source:UniProtKB/Swiss-Prot;Acc:Q13698]	-1.31439	-2.48697	-2.90453	0.019525
PH_hs_0006202	NM_152706.2	C7orf62	Uncharacterized protein C7orf62 [Source:UniProtKB/Swiss-Prot;Acc:Q8TBZ9]	-1.06316	-2.08951	-2.83028	0.0195292
PH_hs_0005743	NM_024709.4	C1orf115	Uncharacterized protein C1orf115 [Source:UniProtKB/Swiss-Prot;Acc:Q9H7X2]	1.30518	2.47115	2.89825	0.0197151
PH_hs_0007929	NM_152527.3	SLC16A14	Monocarboxylate transporter 14 (MCT 14)(Solute carrier family 16 member 14) [Source:UniProtKB/Swiss-Prot;Acc:Q7RTX9]	-1.30369	-2.46859	-2.81151	0.0201398
PH_hs_0000819	NM_001037132.1,NM_005010.3,NM_001037133.1	NRCAM	Neuronal cell adhesion molecule Precursor (Nr-CAM)(NgCAM-related cell adhesion molecule)(Ng-CAM-related)(hBravo) [Source:UniProtKB/Swiss-Prot;Acc:Q92823]	1.02987	2.04183	2.87911	0.020306
PH_hs_0026191	NM_182542.2	RP11-351K3.2	Putative uncharacterized protein FLJ32682 [Source:UniProtKB/Swiss-Prot;Acc:Q5W0A0]	-1.47479	-2.77942	-2.80357	0.0204038
PH_hs_0015994	NM_006074.3	TRIM22	Tripartite motif-containing protein 22 (RING finger protein 94)(50 kDa-stimulated trans-acting factor)(Staf-50) [Source:UniProtKB/Swiss-Prot;Acc:Q8IYM9]	1.16538	2.24292	2.80253	0.0204387
PH_hs_0040028	NM_139173.2,NM_001100874.1	NHEDC1,RP11-453N3.4,LA16c-68B10.4	NA	-1.22525	-2.33796	-2.80131	0.0204797
PH_hs_0001934	NM_022493.1	NARFL	Nuclear prelamin A recognition factor-like protein (Protein related to Narf)(Iron-only hydrogenase-like protein 1)(IOP1) [Source:UniProtKB/Swiss-Prot;Acc:Q9H6Q4]	-1.62385	-3.08197	-2.96681	0.0206021
PH_hs_0013157	NM_000843.3	GRM6	Metabotropic glutamate receptor 6 Precursor (mGluR6) [Source:UniProtKB/Swiss-Prot;Acc:O15303]	-1.06507	-2.09227	-2.79034	0.0208516
PH_hs_0005999	NM_207117.2	C14orf68	Hepatocellular carcinoma down-regulated mitochondrial carrier protein [Source:UniProtKB/Swiss-Prot;Acc:Q6Q0C1]	1.42179	2.67917	2.78539	0.0210217
PH_hs_0025194	NM_015652.2	C10orf12	Uncharacterized protein C10orf12 [Source:UniProtKB/Swiss-Prot;Acc:Q8N655]	-1.02197	-2.03069	-2.78274	0.0211135
PH_hs_0019318	NM_172140.1	IL29	Interleukin-29 Precursor (IL-29)(Interferon lambda-1)(IFN-lambda-1)(Cytokine ZCYTO21) [Source:UniProtKB/Swiss-Prot;Acc:Q8IU54]	-1.1891	-2.2801	-2.78223	0.0211312
PH_hs_0030254	NM_002100.3	GYPB	Glycophorin-B Precursor (PAS-3)(Sialoglycoprotein delta)(SS-active sialoglycoprotein)(CD235b antigen) [Source:UniProtKB/Swiss-Prot;Acc:P06028]	-1.5209	-2.86969	-2.85314	0.0211374
PH_hs_0022208	NM_175636.1,NM_175635.1,NM_175634.1,NM_004349.2	RUNX1T1	Protein CBFA2T1 (Protein MTG8)(Protein ETO)(Eight twenty one protein)(Cyclin-D-related protein)(Zinc finger MYND domain-containing protein 2) [Source:UniProtKB/Swiss-Prot;Acc:Q06455]	1.19595	2.29095	2.77896	0.0212449
PH_hs_0035600	NM_001083963.1,NM_001083965.1,NM_006862.3,NM_001083964.1	TDRKH	Tudor and KH domain-containing protein [Source:UniProtKB/Swiss-Prot;Acc:Q9Y2W6]	1.38349	2.60898	2.77266	0.0214658
PH_hs_0025435	NM_153256.3	C10orf47	Uncharacterized protein C10orf47 [Source:UniProtKB/Swiss-Prot;Acc:Q86WR7]	-1.5444	-2.91682	-2.77035	0.0215476
PH_hs_0023790	NM_024017.4	HOXB9	Homeobox protein Hox-B9 (Hox-2E)(Hox-2.5) [Source:UniProtKB/Swiss-Prot;Acc:P17482]	1.36559	2.57682	2.83513	0.0217345
PH_hs_0027667	NM_175767.1,NM_002184.2	IL6ST	Interleukin-6 receptor subunit beta Precursor (IL-6R-beta)(Interleukin-6 signal transducer)(Membrane glycoprotein 130)(gp130)(CDw130)(Oncostatin-M receptor subunit alpha)(CD130 antigen) [Source:UniProtKB/Swiss-Prot;Acc:P40189]	1.32908	2.51243	2.76058	0.0218961
PH_hs_0000277	NM_001017535.1,NM_000376.2	VDR	Vitamin D3 receptor (VDR)(1,25-dihydroxyvitamin D3 receptor)(Nuclear receptor subfamily 1 group I member 1) [Source:UniProtKB/Swiss-Prot;Acc:P11473]	-1.21148	-2.31575	-2.75925	0.0219442
PH_hs_0013169	NM_020530.3	OSM	Oncostatin-M Precursor (OSM) [Source:UniProtKB/Swiss-Prot;Acc:P13725]	1.0331	2.04641	2.75402	0.0221334
PH_hs_0035635	NM_005600.1	NIT1	Nitrilase homolog 1 (EC 3.5.-.-) [Source:UniProtKB/Swiss-Prot;Acc:Q86X76]	-1.00161	-2.00223	-2.75373	0.022144
PH_hs_0031178	NM_005114.2	HS3ST1	Heparan sulfate glucosamine 3-O-sulfotransferase 1 Precursor (EC 2.8.2.23)(Heparan sulfate D-glucosaminyl 3-O-sulfotransferase 1)(Heparan sulfate 3-O-sulfotransferase 1)(h3-OST-1) [Source:UniProtKB/Swiss-Prot;Acc:O14792]	1.29082	2.44668	2.75119	0.0222365
PH_hs_0010890	NM_052876.2	NACC1	Nucleus accumbens-associated protein 1 (BTB/POZ domain-containing protein 14B)(Nucleus accumbens-1)(NAC-1) [Source:UniProtKB/Swiss-Prot;Acc:Q96RE7]	-1.34333	-2.53736	-2.81966	0.0222614
PH_hs_0025132	NM_015358.2	MORC3	MORC family CW-type zinc finger protein 3 (Zinc finger CW-type coiled-coil domain protein 3) [Source:UniProtKB/Swiss-Prot;Acc:Q14149]	1.66004	3.16025	2.90826	0.0224039
PH_hs_0024711	NM_003122.3	SPINK1	Pancreatic secretory trypsin inhibitor Precursor (Serine protease inhibitor Kazal-type 1)(Tumor-associated trypsin inhibitor)(TATI) [Source:UniProtKB/Swiss-Prot;Acc:P00995]	-1.40234	-2.6433	-2.74209	0.0225719
PH_hs_0034181	NM_001558.3	IL10RA	Interleukin-10 receptor alpha chain Precursor (IL-10R-A)(IL-10R1)(CDw210a antigen) [Source:UniProtKB/Swiss-Prot;Acc:Q13651]	1.15005	2.21921	2.74124	0.0226034
PH_hs_0034321	NM_001105572.1	PLA2G2C	Putative inactive group IIC secretory phospholipase A2 Precursor (Phosphatidylcholine 2-acylhydrolase GIIC) [Source:UniProtKB/Swiss-Prot;Acc:Q5R387]	-1.6445	-3.12639	-2.90074	0.0226471
PH_hs_0032166	NM_005766.2	FARP1	FERM, RhoGEF and pleckstrin domain-containing protein 1 (Chondrocyte-derived ezrin-like protein) [Source:UniProtKB/Swiss-Prot;Acc:Q9Y4F1]	1.83684	3.57227	3.03011	0.022679
PH_hs_0026739	NM_002223.2	ITPR2	Inositol 1,4,5-trisphosphate receptor type 2 (Type 2 inositol 1,4,5-trisphosphate receptor)(Type 2 InsP3 receptor)(IP3 receptor isoform 2)(InsP3R2) [Source:UniProtKB/Swiss-Prot;Acc:Q14571]	1.07366	2.10477	2.73688	0.022766
PH_hs_0025354	NM_178339.2,NM_178342.2	C3orf35	AP20 region protein 1 [Source:UniProtKB/Swiss-Prot;Acc:Q8IVJ8]	-1.6132	-3.05929	-2.8949	0.0228379
PH_hs_0040865	NM_032740.3	SFT2D3	Vesicle transport protein SFT2C (SFT2 domain-containing protein 3) [Source:UniProtKB/Swiss-Prot;Acc:Q587I9]	-1.26606	-2.40504	-2.7334	0.0228963
PH_hs_0005706	NM_001517.4	GTF2H4,GTF2H4,GTF2H4,GTF2H4,GTF2H4,GTF2H4	NA	-1.14823	-2.21642	-2.73296	0.022913
PH_hs_0010017	NM_014906.3	PPM1E	Protein phosphatase 1E (EC 3.1.3.16)(Ca(2+)/calmodulin-dependent protein kinase phosphatase N)(CaMKP-N)(CaMKP-nucleus)(CaMKN)(Partner of PIX 1)(Partner of PIX-alpha)(Partner of PIXA) [Source:UniProtKB/Swiss-Prot;Acc:Q8WY54]	-1.16904	-2.24862	-2.73184	0.0229552
PH_hs_0000071	NM_004057.2	S100G	Protein S100-G (S100 calcium-binding protein G)(Vitamin D-dependent calcium-binding protein, intestinal)(CABP)(Calbindin-D9k) [Source:UniProtKB/Swiss-Prot;Acc:P29377]	-1.39603	-2.63176	-2.78635	0.0234406
PH_hs_0004070	NM_005522.4,NM_153620.2	HOXA1	Homeobox protein Hox-A1 (Hox-1F) [Source:UniProtKB/Swiss-Prot;Acc:P49639]	-1.98062	-3.94664	-3.00406	0.02346
PH_hs_0007613	NM_001040441.1	ZBTB8	zinc finger and BTB domain containing 8A [Source:RefSeq peptide;Acc:NP_001035531]	-1.61133	-3.05532	-2.86956	0.0236855
PH_hs_0011511	NM_004751.2	GCNT3	Beta-1,3-galactosyl-O-glycosyl-glycoprotein beta-1,6-N-acetylglucosaminyltransferase 3 (EC 2.4.1.102)(EC 2.4.1.150)(Core 2/core 4 beta-1,6-N-acetylglucosaminyltransferase)(C2/4GnT)(C2GnT-mucin type)(hC2GnT-M)(C2GnT-M) [Source:UniProtKB/Swiss-Prot;Acc:O95395]	1.33618	2.52482	2.77421	0.0238863
PH_hs_0011602	NM_018228.2	C14orf115	Uncharacterized protein C14orf115 [Source:UniProtKB/Swiss-Prot;Acc:Q9H8Y1]	-1.00084	-2.00116	-2.70683	0.0239191
PH_hs_0007863	NM_003546.2	HIST1H4L	Histone H4 [Source:UniProtKB/Swiss-Prot;Acc:P62805]	-1.66802	-3.17778	-2.70649	0.0239323
PH_hs_0013418	NM_024318.2	LILRB3	Leukocyte immunoglobulin-like receptor subfamily A member 6 Precursor (Immunoglobulin-like transcript 8)(ILT-8)(Leukocyte Ig-like receptor) [Source:UniProtKB/Swiss-Prot;Acc:Q6PI73]	1.25102	2.3801	2.77224	0.0239597
PH_hs_0032652	NM_002518.3	NPAS2	Neuronal PAS domain-containing protein 2 (Neuronal PAS2)(Member of PAS protein 4)(Basic-helix-loop-helix-PAS protein MOP4) [Source:UniProtKB/Swiss-Prot;Acc:Q99743]	1.29656	2.45642	2.77201	0.0239683
PH_hs_0028140	NM_006366.2	CAP2	Adenylyl cyclase-associated protein 2 (CAP 2) [Source:UniProtKB/Swiss-Prot;Acc:P40123]	-1.83749	-3.57387	-2.8541	0.0242191
PH_hs_0004223	NM_005314.2	GRPR	Gastrin-releasing peptide receptor (GRP-R)(GRP-preferring bombesin receptor) [Source:UniProtKB/Swiss-Prot;Acc:P30550]	-1.23201	-2.34895	-2.6984	0.0242531
PH_hs_0025915	NM_003970.2	MYOM2	Myomesin-2 (Myomesin family member 2)(M-protein)(165 kDa titin-associated protein)(165 kDa connectin-associated protein) [Source:UniProtKB/Swiss-Prot;Acc:P54296]	-1.12469	-2.18055	-2.75987	0.0244242
PH_hs_0023560	NM_001098537.1,NM_152286.3	PNPLA7	Patatin-like phospholipase domain-containing protein 7 (EC 3.1.1.-) [Source:UniProtKB/Swiss-Prot;Acc:Q6ZV29]	1.84571	3.5943	2.84702	0.0244673
PH_hs_0015583	NM_033085.2	FATE1	Fetal and adult testis-expressed transcript protein (Tumor antigen BJ-HCC-2)(Cancer/testis antigen 43)(CT43) [Source:UniProtKB/Swiss-Prot;Acc:Q969F0]	-1.37249	-2.58917	-2.68892	0.0246343
PH_hs_0007506	NM_175871.3	C19orf39	Uncharacterized protein C19orf39 [Source:UniProtKB/Swiss-Prot;Acc:Q6NVH7]	-1.39598	-2.63167	-2.68809	0.0246677
PH_hs_0030751	NM_014521.2	SH3BP4	SH3 domain-binding protein 4 (Transferrin receptor-trafficking protein)(EH-binding protein 10) [Source:UniProtKB/Swiss-Prot;Acc:Q9P0V3]	1.36466	2.57516	2.73684	0.0253139
PH_hs_0022168	NM_024012.2	HTR5A	5-hydroxytryptamine receptor 5A (5-HT-5A)(5-HT-5)(Serotonin receptor 5A) [Source:UniProtKB/Swiss-Prot;Acc:P47898]	1.15356	2.22461	2.66849	0.0254765
PH_hs_0032472	NM_021057.2	IFNA7	Interferon alpha-7 Precursor (Interferon alpha-J1)(IFN-alpha-J1)(Interferon alpha-J)(LeIF J) [Source:UniProtKB/Swiss-Prot;Acc:P01567]	-1.13222	-2.19196	-2.72514	0.0257788
PH_hs_0014128	NM_005012.2	ROR1	Tyrosine-protein kinase transmembrane receptor ROR1 Precursor (EC 2.7.10.1)(Neurotrophic tyrosine kinase, receptor-related 1) [Source:UniProtKB/Swiss-Prot;Acc:Q01973]	-1.50407	-2.83642	-2.72213	0.0258996
PH_hs_0013186	NM_005454.2	CER1	Cerberus Precursor (Cerberus-related protein)(DAN domain family member 4) [Source:UniProtKB/Swiss-Prot;Acc:O95813]	-1.48228	-2.7939	-2.71807	0.0260637
PH_hs_0022106	NM_020676.5	ABHD6	Monoacylglycerol lipase ABHD6 (EC 3.1.1.23)(2-arachidonoylglycerol hydrolase)(Abhydrolase domain-containing protein 6) [Source:UniProtKB/Swiss-Prot;Acc:Q9BV23]	1.04497	2.06332	2.65305	0.0261322
PH_hs_0003168	NM_006943.2	SOX12	Transcription factor SOX-12 (Protein SOX-22) [Source:UniProtKB/Swiss-Prot;Acc:O15370]	1.71379	3.2802	2.80021	0.0261789
PH_hs_0014274	NM_205842.1,NM_013436.3	NCKAP1	Nck-associated protein 1 (NAP 1)(p125Nap1)(Membrane-associated protein HEM-2) [Source:UniProtKB/Swiss-Prot;Acc:Q9Y2A7]	1.30572	2.47207	2.65063	0.0262364
PH_hs_0006017	NM_004599.2	SREBF2	Sterol regulatory element-binding protein 2 (SREBP-2)(Sterol regulatory element-binding transcription factor 2) [Contains Processed sterol regulatory element-binding protein 2] [Source:UniProtKB/Swiss-Prot;Acc:Q12772]	-1.43276	-2.69962	-2.71076	0.0263622
PH_hs_0003562	NM_003285.2	TNR	Tenascin-R Precursor (TN-R)(Restrictin)(Janusin) [Source:UniProtKB/Swiss-Prot;Acc:Q92752]	1.22047	2.33023	2.7102	0.0263849
PH_hs_0006390	NM_001134363.1	RBM20	Probable RNA-binding protein 20 (RNA-binding motif protein 20) [Source:UniProtKB/Swiss-Prot;Acc:Q5T481]	-1.22584	-2.33892	-2.70259	0.0266995
PH_hs_0000148	NM_024426.3,NM_024425.2,NM_024424.2,NM_000378.3	WT1	Wilms tumor protein (WT33) [Source:UniProtKB/Swiss-Prot;Acc:P19544]	-1.35206	-2.55276	-2.63947	0.0267232
PH_hs_0001338	NM_032683.2	MPV17L2	Uncharacterized protein FKSG24 [Source:UniProtKB/Swiss-Prot;Acc:Q567V2]	1.05968	2.08446	2.63808	0.0267842
PH_hs_0022363	NM_152613.2	WBP2NL	Postacrosomal sheath WW domain-binding protein (WW domain-binding protein 2-like) [Source:UniProtKB/Swiss-Prot;Acc:Q6ICG8]	-2.11328	-4.32674	-2.78109	0.0269139
PH_hs_0032276	NM_004717.2	DGKI	Diacylglycerol kinase iota (DAG kinase iota)(EC 2.7.1.107)(Diglyceride kinase iota)(DGK-iota) [Source:UniProtKB/Swiss-Prot;Acc:O75912]	1.37117	2.5868	2.77539	0.0271368
PH_hs_0025376	NM_017844.2,NM_016552.2	ANKMY1	Ankyrin repeat and MYND domain-containing protein 1 (Testis-specific ankyrin-like protein 1)(Zinc finger MYND domain-containing protein 13) [Source:UniProtKB/Swiss-Prot;Acc:Q9P2S6]	-1.65397	-3.14699	-2.62873	0.0271998
PH_hs_0032088	NM_005640.1	TAF4B	Transcription initiation factor TFIID subunit 4B (Transcription initiation factor TFIID 105 kDa subunit)(TAFII-105)(TAFII105) [Source:UniProtKB/Swiss-Prot;Acc:Q92750]	-1.54694	-2.92197	-2.68642	0.0273802
PH_hs_0001307	NM_024563.3	C5orf23	Uncharacterized protein C5orf23 [Source:UniProtKB/Swiss-Prot;Acc:Q9H7Z1]	-1.41016	-2.65767	-2.61778	0.0276948
PH_hs_0023255	NM_001008723.1	CCDC147	Coiled-coil domain-containing protein 147 [Source:UniProtKB/Swiss-Prot;Acc:Q5T655]	-1.37559	-2.59474	-2.76123	0.0277
PH_hs_0003281	NM_005284.3	GPR6	Sphingosine 1-phosphate receptor GPR6 (G-protein coupled receptor 6) [Source:UniProtKB/Swiss-Prot;Acc:P46095]	-1.62413	-3.08256	-2.76079	0.0277175
PH_hs_0027996	NM_145294.4	WDR90	WD repeat-containing protein 90 [Source:UniProtKB/Swiss-Prot;Acc:Q96KV7]	-1.89223	-3.7121	-2.74895	0.028198
PH_hs_0003307	NM_080730.2,NM_001039670.1,NM_080731.2	IFFO1	Intermediate filament family orphan 1 (HOM-TES-103 tumor antigen) [Source:UniProtKB/Swiss-Prot;Acc:Q0D2I5]	-1.06505	-2.09225	-2.60416	0.028323
PH_hs_0001979	NM_012301.3	MAGI2	Membrane-associated guanylate kinase, WW and PDZ domain-containing protein 2 (Membrane-associated guanylate kinase inverted 2)(MAGI-2)(Atrophin-1-interacting protein 1)(Atrophin-1-interacting protein A) [Source:UniProtKB/Swiss-Prot;Acc:Q86UL8]	-1.27794	-2.42493	-2.59947	0.0285426
PH_hs_0001171	NM_020826.2	SYT13	Synaptotagmin-13 (Synaptotagmin XIII)(SytXIII) [Source:UniProtKB/Swiss-Prot;Acc:Q7L8C5]	1.37494	2.59358	2.65932	0.0285614
PH_hs_0033259	NM_145267.2	C6orf57	UPF0369 protein C6orf57 Precursor [Source:UniProtKB/Swiss-Prot;Acc:Q5VUM1]	-1.21296	-2.31813	-2.5947	0.0287678
PH_hs_0035500	NM_173648.2	CCDC141	Coiled-coil domain-containing protein 141 [Source:UniProtKB/Swiss-Prot;Acc:Q6ZP82]	1.49162	2.81205	2.6487	0.0290383
PH_hs_0034087	NM_001002035.1	DEFB108B,DEFB108P1,DEFB108P1,AC116655.7-11,AC087203.12	NA	1.54236	2.9127	2.7274	0.029095
PH_hs_0037956	NM_001037582.2	SCD5	Stearoyl-CoA desaturase 5 (EC 1.14.19.1)(HSCD5)(Acyl-CoA-desaturase 4)(Stearoyl-CoA 9-desaturase) [Source:UniProtKB/Swiss-Prot;Acc:Q86SK9]	-1.53584	-2.89957	-2.5853	0.0292169
PH_hs_0008290	NM_018943.1	TUBA8	Tubulin alpha-8 chain (Alpha-tubulin 8)(Tubulin alpha chain-like 2) [Source:UniProtKB/Swiss-Prot;Acc:Q9NY65]	-1.04786	-2.06746	-2.58075	0.0294369
PH_hs_0025061	NM_000679.3	ADRA1B	Alpha-1B adrenergic receptor (Alpha 1B-adrenoreceptor)(Alpha 1B-adrenoceptor) [Source:UniProtKB/Swiss-Prot;Acc:P35368]	1.14649	2.21375	2.57396	0.029768
PH_hs_0033092	NM_001005340.1,NM_002510.2	GPNMB	Transmembrane glycoprotein NMB Precursor (Transmembrane glycoprotein HGFIN) [Source:UniProtKB/Swiss-Prot;Acc:Q14956]	1.41043	2.65817	2.57329	0.0298005
PH_hs_0010471	NM_015011.1	MYO16	Myosin-XVI (Unconventional myosin-16) [Source:UniProtKB/Swiss-Prot;Acc:Q9Y6X6]	-1.92327	-3.79282	-2.82152	0.0298195
PH_hs_0014058	NM_005144.4,NM_018411.4	HR	Protein hairless [Source:UniProtKB/Swiss-Prot;Acc:O43593]	1.96743	3.9107	2.631	0.0298513
PH_hs_0040454	NM_001733.4	C1R	Complement C1r subcomponent Precursor (EC 3.4.21.41)(Complement component 1, r subcomponent) [Contains Complement C1r subcomponent heavy chain;Complement C1r subcomponent light chain] [Source:UniProtKB/Swiss-Prot;Acc:P00736]	1.94624	3.85368	2.81881	0.0299268
PH_hs_0003315	NM_030770.2	TMPRSS5	Transmembrane protease, serine 5 (EC 3.4.21.-)(Spinesin) [Source:UniProtKB/Swiss-Prot;Acc:Q9H3S3]	-1.62834	-3.09157	-2.70424	0.030092
PH_hs_0031884	NM_000067.2	CA2	Carbonic anhydrase 2 (EC 4.2.1.1)(Carbonic anhydrase II)(CA-II)(Carbonate dehydratase II)(Carbonic anhydrase C)(CAC) [Source:UniProtKB/Swiss-Prot;Acc:P00918]	-1.18773	-2.27794	-2.56574	0.0301735
PH_hs_0039826	NM_177534.1	SULT1A1	Sulfotransferase 1A1 (EC 2.8.2.1)(Aryl sulfotransferase 1)(Phenol sulfotransferase 1)(Phenol-sulfating phenol sulfotransferase 1)(P-PST 1)(Thermostable phenol sulfotransferase)(Ts-PST)(HAST1/HAST2)(ST1A3) [Source:UniProtKB/Swiss-Prot;Acc:P50225]	-1.04717	-2.06647	-2.5656	0.0301805
PH_hs_0019675	NM_002195.1	INSL4	Early placenta insulin-like peptide Precursor (EPIL)(Placentin)(Insulin-like peptide 4) [Contains Early placenta insulin-like peptide B chain;Early placenta insulin-like peptide A chain] [Source:UniProtKB/Swiss-Prot;Acc:Q14641]	1.2349	2.35366	2.565	0.0302103
PH_hs_0025389	NM_006612.4	KIF1C	Kinesin-like protein KIF1C [Source:UniProtKB/Swiss-Prot;Acc:O43896]	-1.4588	-2.74879	-2.69673	0.0304232
PH_hs_0014377	NM_006533.2	MIA	Melanoma-derived growth regulatory protein Precursor (Melanoma inhibitory activity) [Source:UniProtKB/Swiss-Prot;Acc:Q16674]	-1.21932	-2.32837	-2.61374	0.0306667
PH_hs_0020541	NM_175735.3	LYG2	Lysozyme g-like protein 2 Precursor (EC 3.2.1.-) [Source:UniProtKB/Swiss-Prot;Acc:Q86SG7]	-1.4998	-2.82803	-2.55313	0.0308071
PH_hs_0008424	NM_019073.1	SPATA6	Spermatogenesis-associated protein 6 Precursor [Source:UniProtKB/Swiss-Prot;Acc:Q9NWH7]	-1.30624	-2.47296	-2.55029	0.0309517
PH_hs_0026821	NM_199436.1,NM_014946.3	SPAST	Spastin (EC 3.6.1.3) [Source:UniProtKB/Swiss-Prot;Acc:Q9UBP0]	-1.44344	-2.71968	-2.54901	0.0310171
PH_hs_0027914	NM_205836.1	FBXO38	F-box only protein 38 (Modulator of KLF7 activity homolog)(MoKA) [Source:UniProtKB/Swiss-Prot;Acc:Q6PIJ6]	-1.40058	-2.64008	-2.68242	0.0310644
PH_hs_0031299	NM_001098202.1,NM_006497.3	HIC1	Hypermethylated in cancer 1 protein (Hic-1)(Zinc finger and BTB domain-containing protein 29) [Source:UniProtKB/Swiss-Prot;Acc:Q14526]	-1.14779	-2.21575	-2.605	0.031088
PH_hs_0035606	NM_134270.1,NM_134269.1,NM_006932.3	SMTN	Smoothelin [Source:UniProtKB/Swiss-Prot;Acc:P53814]	-1.73081	-3.31915	-2.68175	0.0310946
PH_hs_0040814	NM_001007094.1,NM_003421.1	ZNF37A	Zinc finger protein 37A (Zinc finger protein KOX21) [Source:UniProtKB/Swiss-Prot;Acc:P17032]	-1.59881	-3.02894	-2.54673	0.0311337
PH_hs_0027513	NM_015379.4	BRI3,RP11-305E17.5	NA	1.00296	2.00411	2.54223	0.0313651
PH_hs_0024604	NM_138328.2	RHBDL3	Rhomboid-related protein 3 (EC 3.4.21.105)(Ventrhoid transmembrane protein) [Source:UniProtKB/Swiss-Prot;Acc:P58872]	-1.29007	-2.4454	-2.59894	0.0313838
PH_hs_0034072	NM_014644.4	RP11-325P15.3,PDE4DIP	NA	1.01866	2.02603	2.5396	0.0315016
PH_hs_0035827	NM_001001976.1	ATE1	Arginyl-tRNA--protein transferase 1 (Arginyltransferase 1)(R-transferase 1)(EC 2.3.2.8)(Arginine-tRNA--protein transferase 1) [Source:UniProtKB/Swiss-Prot;Acc:O95260]	1.82821	3.55096	2.59159	0.031746
PH_hs_0037318	NM_005189.1	CBX2	Chromobox protein homolog 2 [Source:UniProtKB/Swiss-Prot;Acc:Q14781]	-1.0933	-2.13362	-2.58887	0.0318816
PH_hs_0010632	NM_003082.3	SNAPC1	snRNA-activating protein complex subunit 1 (SNAPc subunit 1)(snRNA-activating protein complex 43 kDa subunit)(SNAPc 43 kDa subunit)(Small nuclear RNA-activating complex polypeptide 1)(Proximal sequence element-binding transcription factor subunit gamma)(PSE-binding factor subunit gamma)(PTF subunit gamma) [Source:UniProtKB/Swiss-Prot;Acc:Q16533]	1.16032	2.23506	2.58754	0.0319476
PH_hs_0031274	NM_022353.2	OSGEPL1	Probable O-sialoglycoprotein endopeptidase 2 (EC 3.4.24.57)(O-sialoglycoprotein endopeptidase-like protein 1) [Source:UniProtKB/Swiss-Prot;Acc:Q9H4B0]	-1.78605	-3.4487	-2.52482	0.0322779
PH_hs_0032768	NM_203392.2	RP11-548K12.8,FAM27L	NA	-1.18141	-2.26799	-2.52353	0.032347
PH_hs_0023686	NM_012455.2	PSD4	PH and SEC7 domain-containing protein 4 (Pleckstrin homology and SEC7 domain-containing protein 4)(Exchange factor for ADP-ribosylation factor guanine nucleotide factor 6B)(Telomeric of interleukin-1 cluster protein) [Source:UniProtKB/Swiss-Prot;Acc:Q8NDX1]	1.13533	2.19668	2.51719	0.0326862
PH_hs_0031383	NM_138705.2	CALML6	Calmodulin-like protein 6 (Calglandulin-like protein) [Source:UniProtKB/Swiss-Prot;Acc:Q8TD86]	-1.45041	-2.73286	-2.56871	0.032902
PH_hs_0027025	NM_201434.1,NM_004583.2	RAB5C	Ras-related protein Rab-5C (RAB5L)(L1880) [Source:UniProtKB/Swiss-Prot;Acc:P51148]	-1.12379	-2.17918	-2.51251	0.0329395
PH_hs_0012569	NM_153229.1	TMEM92	Transmembrane protein 92 Precursor [Source:UniProtKB/Swiss-Prot;Acc:Q6UXU6]	-1.73968	-3.33961	-2.56696	0.0329923
PH_hs_0003629	NM_001012984.2	C16orf86	Uncharacterized protein C16orf86 [Source:UniProtKB/Swiss-Prot;Acc:Q6ZW13]	-1.0309	-2.0433	-2.63487	0.0332976
PH_hs_0037303	NM_025099.5	C17orf68	Uncharacterized protein C17orf68 (HBV DNAPTP1-transactivated protein B) [Source:UniProtKB/Swiss-Prot;Acc:Q2NKJ3]	-1.3413	-2.53379	-2.50443	0.033381
PH_hs_0024689	NM_004721.3	MAP3K13	Mitogen-activated protein kinase kinase kinase 13 (EC 2.7.11.25)(Mixed lineage kinase)(MLK)(Leucine zipper-bearing kinase) [Source:UniProtKB/Swiss-Prot;Acc:O43283]	-1.26235	-2.39887	-2.55917	0.0333965
PH_hs_0027636	NM_004694.3	SLC16A6	Monocarboxylate transporter 7 (MCT 7)(Monocarboxylate transporter 6)(MCT 6)(Solute carrier family 16 member 6) [Source:UniProtKB/Swiss-Prot;Acc:O15403]	-1.59082	-3.0122	-2.6319	0.0334428
PH_hs_0036006	NM_001085487.1	MYSM1	Histone H2A deubiquitinase MYSM1 (2A-DUB)(EC 3.1.2.15)(Myb-like, SWIRM and MPN domain-containing protein 1) [Source:UniProtKB/Swiss-Prot;Acc:Q5VVJ2]	-1.12647	-2.18323	-2.50138	0.0335488
PH_hs_0001270	NM_014839.3	RP4-788L13.1	Lipid phosphate phosphatase-related protein type 4 (EC 3.1.3.4)(Plasticity-related gene 1 protein)(PRG-1)(Brain-specific phosphatidic acid phosphatase-like protein 1) [Source:UniProtKB/Swiss-Prot;Acc:Q7Z2D5]	1.45478	2.74115	2.6289	0.0335895
PH_hs_0040038	NM_052913.2	KIAA1913	Transmembrane protein 200A [Source:UniProtKB/Swiss-Prot;Acc:Q86VY9]	1.32409	2.50375	2.49714	0.0337844
PH_hs_0013002	NM_002052.3	GATA4	Transcription factor GATA-4 (GATA-binding factor 4) [Source:UniProtKB/Swiss-Prot;Acc:P43694]	1.04114	2.05785	2.49651	0.0338192
PH_hs_0022413	NM_024052.4	C17orf39	Uncharacterized protein C17orf39 [Source:UniProtKB/Swiss-Prot;Acc:Q8IVV7]	-1.60075	-3.03302	-2.49633	0.0338293
PH_hs_0000739	NM_198903.2,NM_000816.3,NM_198904.2	GABRG2	Gamma-aminobutyric acid receptor subunit gamma-2 Precursor (GABA(A) receptor subunit gamma-2) [Source:UniProtKB/Swiss-Prot;Acc:P18507]	-1.50426	-2.8368	-2.48675	0.0343674
PH_hs_0041152	NM_012300.2,NM_033645.2,NM_033644.2	FBXW11	F-box/WD repeat-containing protein 11 (F-box/WD repeat-containing protein 1B)(F-box and WD repeats protein beta-TrCP2)(Homologous to Slimb protein)(HOS) [Source:UniProtKB/Swiss-Prot;Acc:Q9UKB1]	-1.38857	-2.61818	-2.53992	0.0344177
PH_hs_0006029	NM_004755.2	RPS6KA5	Ribosomal protein S6 kinase alpha-5 (EC 2.7.11.1)(Nuclear mitogen- and stress-activated protein kinase 1)(90 kDa ribosomal protein S6 kinase 5)(RSK-like protein kinase)(RSKL) [Source:UniProtKB/Swiss-Prot;Acc:O75582]	-1.21041	-2.31404	-2.48505	0.0344642
PH_hs_0037886	NM_025010.4	KLHL18	Kelch-like protein 18 [Source:UniProtKB/Swiss-Prot;Acc:O94889]	-1.01172	-2.01631	-2.4833	0.0345634
PH_hs_0006351	NM_148978.1,NM_148977.1,NM_138316.2	PANK1	Pantothenate kinase 1 (EC 2.7.1.33)(Pantothenic acid kinase 1)(hPanK1)(hPanK) [Source:UniProtKB/Swiss-Prot;Acc:Q8TE04]	-1.05962	-2.08439	-2.48245	0.0346121
PH_hs_0035781	NM_002276.4	RP11-263F15.1,AC117494.3-1,KRT19	NA	-1.91047	-3.75932	-2.70509	0.034828
PH_hs_0007585	NM_001025097.1,NM_001025096.1,NM_144662.2	PSMA8	Proteasome subunit alpha type-7-like (EC 3.4.25.1) [Source:UniProtKB/Swiss-Prot;Acc:Q8TAA3]	-1.31833	-2.49377	-2.60353	0.0348605
PH_hs_0027920	NM_017596.2	KIF21B	Kinesin-like protein KIF21B [Source:UniProtKB/Swiss-Prot;Acc:O75037]	-1.12425	-2.17988	-2.52298	0.0353423
PH_hs_0022621	NM_002559.2	P2RX3	P2X purinoceptor 3 (P2X3)(ATP receptor)(Purinergic receptor) [Source:UniProtKB/Swiss-Prot;Acc:P56373]	-1.37183	-2.58798	-2.46971	0.0353462
PH_hs_0040615	NM_182497.3	RP11-65B23.3,KRT40,SLC8A3,SNX30	NA	1.23456	2.35309	2.52088	0.0354585
PH_hs_0005106	NM_001100397.1,NM_007023.3	RAPGEF4	Rap guanine nucleotide exchange factor 4 (cAMP-regulated guanine nucleotide exchange factor II)(cAMP-GEFII)(Exchange factor directly activated by cAMP 2)(Epac 2) [Source:UniProtKB/Swiss-Prot;Acc:Q8WZA2]	-1.42153	-2.6787	-2.58963	0.0355779
PH_hs_0035562	NM_001010891.3	MTX3	Metaxin-3 [Source:UniProtKB/Swiss-Prot;Acc:Q5HYI7]	1.41722	2.6707	2.51417	0.0358331
PH_hs_0003887	NM_003837.2	FBP2	Fructose-1,6-bisphosphatase isozyme 2 (FBPase 2)(EC 3.1.3.11)(D-fructose-1,6-bisphosphate 1-phosphohydrolase 2) [Source:UniProtKB/Swiss-Prot;Acc:O00757]	-1.15855	-2.23233	-2.51281	0.0359092
PH_hs_0035437	NM_033414.2	ZNF622	Zinc finger protein 622 (Zinc finger-like protein 9) [Source:UniProtKB/Swiss-Prot;Acc:Q969S3]	1.36401	2.57399	2.45934	0.0359548
PH_hs_0028302	NM_021916.2	ZNF70	Zinc finger protein 70 (Zinc finger protein N27C7-1) [Source:UniProtKB/Swiss-Prot;Acc:Q9UC06]	1.4831	2.79548	2.58164	0.0359969
PH_hs_0012800	NM_014360.2	NKX2-8	Homeobox protein Nkx-2.8 (Homeobox protein NK-2 homolog H) [Source:UniProtKB/Swiss-Prot;Acc:O15522]	-1.02391	-2.03342	-2.50647	0.0362675
PH_hs_0004827	NM_024670.3	SUV39H2	Histone-lysine N-methyltransferase SUV39H2 (EC 2.1.1.43)(Suppressor of variegation 3-9 homolog 2)(Su(var)3-9 homolog 2)(Histone H3-K9 methyltransferase 2)(H3-K9-HMTase 2)(Lysine N-methyltransferase 1B) [Source:UniProtKB/Swiss-Prot;Acc:Q9H5I1]	-1.65165	-3.14193	-2.5053	0.036334
PH_hs_0009200	NM_004507.2	HUS1	Checkpoint protein HUS1 (hHUS1) [Source:UniProtKB/Swiss-Prot;Acc:O60921]	1.21004	2.31344	2.50235	0.0365022
PH_hs_0041167	NM_004535.2	MYT1	Myelin transcription factor 1 (MyT1)(MyTI)(Proteolipid protein-binding protein)(PLPB1) [Source:UniProtKB/Swiss-Prot;Acc:Q01538]	-1.49927	-2.82699	-2.57136	0.0365438
PH_hs_0032724	NM_033103.4	RHPN2	Rhophilin-2 (GTP-Rho-binding protein 2)(76 kDa RhoB effector protein)(p76RBE) [Source:UniProtKB/Swiss-Prot;Acc:Q8IUC4]	-1.15655	-2.22923	-2.44731	0.0366745
PH_hs_0030134	NM_001082619.1,NM_138789.3	PIH1D2	PIH1 domain-containing protein 2 [Source:UniProtKB/Swiss-Prot;Acc:Q8WWB5]	-1.17907	-2.2643	-2.49633	0.0368482
PH_hs_0010292	NM_006379.2	SEMA3C	Semaphorin-3C Precursor (Semaphorin-E)(Sema E) [Source:UniProtKB/Swiss-Prot;Acc:Q99985]	1.07913	2.11276	2.44188	0.0370038
PH_hs_0022721	NM_006991.3	ZNF197	Zinc finger protein 197 (ZnF20)(Zinc finger protein with KRAB and SCAN domains 9) [Source:UniProtKB/Swiss-Prot;Acc:O14709]	-1.42698	-2.68883	-2.43959	0.0371437
PH_hs_0008544	NM_175882.1	AC217771.1,AC217770.1-1	NA	1.12419	2.1798	2.43881	0.0371918
PH_hs_0025040	NM_198925.2,NM_020210.3	SEMA4B	Semaphorin-4B Precursor [Source:UniProtKB/Swiss-Prot;Acc:Q9NPR2]	-1.12749	-2.18479	-2.48948	0.0372452
PH_hs_0000962	NM_012450.2	SLC13A4	Solute carrier family 13 member 4 (Na(+)/sulfate cotransporter SUT-1)(NaS2) [Source:UniProtKB/Swiss-Prot;Acc:Q9UKG4]	1.03329	2.04668	2.43791	0.0372467
PH_hs_0023417	NM_015634.2	KIAA1279	KIF1-binding protein [Source:UniProtKB/Swiss-Prot;Acc:Q96EK5]	2.96556	7.8113	2.43551	0.0373942
PH_hs_0041090	NM_006931.2	SLC2A3	Solute carrier family 2, facilitated glucose transporter member 3 (Glucose transporter type 3, brain)(GLUT-3) [Source:UniProtKB/Swiss-Prot;Acc:P11169]	-1.06662	-2.09453	-2.43464	0.0374479
PH_hs_0031298	NM_002620.2	PF4V1	Platelet factor 4 variant Precursor (PF4var1)(PF4alt)(C-X-C motif chemokine 4 variant)(CXCL4L1) [Contains Platelet factor 4 variant(4-74);Platelet factor 4 variant(5-74);Platelet factor 4 variant(6-74)] [Source:UniProtKB/Swiss-Prot;Acc:P10720]	-1.63388	-3.10346	-2.5542	0.0374762
PH_hs_0020094	NM_002960.1	S100A4,S100A3	NA	1.40001	2.63903	2.43254	0.0375774
PH_hs_0033892	NM_001080474.1	C2orf78	Uncharacterized protein C2orf78 [Source:UniProtKB/Swiss-Prot;Acc:A6NCI8]	1.13954	2.20311	2.48047	0.0377746
PH_hs_0015183	NM_138778.2	WDR85	WD repeat-containing protein 85 [Source:UniProtKB/Swiss-Prot;Acc:Q9BTV6]	-1.04891	-2.06896	-2.42877	0.0378113
PH_hs_0031780	NM_032825.3	ZNF382	Zinc finger protein 382 (Multiple zinc finger and krueppel-associated box protein KS1)(KRAB/zinc finger suppressor protein 1)(KS1) [Source:UniProtKB/Swiss-Prot;Acc:Q96SR6]	1.03994	2.05614	2.47937	0.0378398
PH_hs_0003717	NM_002989.2	CCL21	C-C motif chemokine 21 Precursor (Small-inducible cytokine A21)(Beta chemokine exodus-2)(6Ckine)(Secondary lymphoid-tissue chemokine)(SLC) [Source:UniProtKB/Swiss-Prot;Acc:O00585]	1.11153	2.16075	2.47883	0.0378722
PH_hs_0011436	NM_000392.3	ABCC2	Canalicular multispecific organic anion transporter 1 (ATP-binding cassette sub-family C member 2)(Multidrug resistance-associated protein 2)(Canalicular multidrug resistance protein) [Source:UniProtKB/Swiss-Prot;Acc:Q92887]	1.01263	2.01759	2.47841	0.0378967
PH_hs_0000193	NM_000128.3	F11	Coagulation factor XI Precursor (FXI)(EC 3.4.21.27)(Plasma thromboplastin antecedent)(PTA) [Contains Coagulation factor XIa heavy chain;Coagulation factor XIa light chain] [Source:UniProtKB/Swiss-Prot;Acc:P03951]	-1.33773	-2.52753	-2.42601	0.0379837
PH_hs_0007991	NM_023070.1	ZNF643	Zinc finger protein 643 [Source:UniProtKB/Swiss-Prot;Acc:Q9UJL9]	-1.65061	-3.13967	-2.47677	0.0379947
PH_hs_0003070	NM_020152.2	C21orf7	TAK1-like protein [Source:UniProtKB/Swiss-Prot;Acc:P57077]	1.14686	2.21431	2.4253	0.038028
PH_hs_0031228	NM_174941.4	CD163L1	Scavenger receptor cysteine-rich type 1 protein M160 Precursor (CD163 antigen-like 1)(CD163b antigen) [Source:UniProtKB/Swiss-Prot;Acc:Q9NR16]	-1.88771	-3.70046	-2.42125	0.0382828
PH_hs_0033223	NM_152536.3	FGD5	FYVE, RhoGEF and PH domain-containing protein 5 (Zinc finger FYVE domain-containing protein 23) [Source:UniProtKB/Swiss-Prot;Acc:Q6ZNL6]	-1.25086	-2.37983	-2.5344	0.038582
PH_hs_0027832	NM_199072.3	MDFIC	MyoD family inhibitor domain-containing protein (I-mfa domain-containing protein)(HIC) [Source:UniProtKB/Swiss-Prot;Acc:Q9P1T7]	1.2278	2.34209	2.41504	0.0386761
PH_hs_0028324	NM_007237.4	SP140	Nuclear body protein SP140 (Nuclear autoantigen Sp-140)(Speckled 140 kDa)(Lymphoid-restricted homolog of Sp100)(LYSp100 protein) [Source:UniProtKB/Swiss-Prot;Acc:Q13342]	-1.85007	-3.60518	-2.46498	0.038703
PH_hs_0013297	NM_006056.4	NMUR1	Neuromedin-U receptor 1 (NMU-R1)(G-protein coupled receptor 66)(G-protein coupled receptor FM-3) [Source:UniProtKB/Swiss-Prot;Acc:Q9HB89]	1.59356	3.01793	2.62479	0.0388015
PH_hs_0031171	NM_182527.2	CABP7	Calcium-binding protein 7 (CaBP7) [Source:UniProtKB/Swiss-Prot;Acc:Q86V35]	-1.70575	-3.26199	-2.53049	0.0388045
PH_hs_0006894	NM_001246.2,NM_203468.1	ENTPD2	Ectonucleoside triphosphate diphosphohydrolase 2 (NTPDase 2)(Ecto-ATPase)(EC 3.6.1.-)(CD39 antigen-like 1) [Source:UniProtKB/Swiss-Prot;Acc:Q9Y5L3]	-1.75476	-3.37471	-2.52344	0.0392089
PH_hs_0032167	NM_001145418.1	TTC28	Tetratricopeptide repeat protein 28 (TPR repeat protein 28) [Source:UniProtKB/Swiss-Prot;Acc:Q96AY4]	-1.21382	-2.31951	-2.5201	0.0394019
PH_hs_0022913	NM_001039165.2	MRGPRE	Mas-related G-protein coupled receptor member E (G-protein coupled receptor 167) [Source:UniProtKB/Swiss-Prot;Acc:Q86SM8]	1.06703	2.09512	2.4007	0.0395997
PH_hs_0039898	NM_145170.3	TTC18	Tetratricopeptide repeat protein 18 (TPR repeat protein 18) [Source:UniProtKB/Swiss-Prot;Acc:Q5T0N1]	1.1512	2.22099	2.44936	0.0396618
PH_hs_0016608	NM_015666.3	GTPBP5	GTP-binding protein 5 (Protein obg homolog 1)(ObgH1) [Source:UniProtKB/Swiss-Prot;Acc:Q9H4K7]	1.04259	2.05992	2.39578	0.0399221
PH_hs_0016299	NM_012377.1	OR7C2	Olfactory receptor 7C2 (Olfactory receptor OR19-22)(Olfactory receptor 19-18)(OR19-18) [Source:UniProtKB/Swiss-Prot;Acc:O60412]	1.15794	2.23138	2.39485	0.0399833
PH_hs_0005436	NM_175924.2	ILDR1	Immunoglobulin-like domain-containing receptor 1 Precursor [Source:UniProtKB/Swiss-Prot;Acc:Q86SU0]	-1.2219	-2.33254	-2.44414	0.0399877
PH_hs_0029090	NM_005737.3	ARL4C	ADP-ribosylation factor-like protein 4C (ADP-ribosylation factor-like protein 7)(ADP-ribosylation factor-like protein LAK) [Source:UniProtKB/Swiss-Prot;Acc:P56559]	-1.31531	-2.48855	-2.3918	0.0401843
PH_hs_0040053	NM_203282.2	ZNF254	Zinc finger protein 254 (Bone marrow zinc finger 5)(BMZF-5)(Hematopoietic cell-derived zinc finger protein 1)(HD-ZNF1)(Zinc finger protein 539)(Zinc finger protein 91-like) [Source:UniProtKB/Swiss-Prot;Acc:O75437]	1.11815	2.17069	2.39065	0.0402606
PH_hs_0036091	NM_018835.2,NM_001100588.1	RC3H2	Ring finger and CCCH-type zinc finger domain-containing protein 2 (Membrane-associated nucleic acid-binding protein)(RING finger protein 164) [Source:UniProtKB/Swiss-Prot;Acc:Q9HBD1]	1.22944	2.34476	2.38797	0.0404383
PH_hs_0026130	NM_052953.2	LRRC3B	Leucine-rich repeat-containing protein 3B Precursor (Leucine-rich repeat protein LRP15) [Source:UniProtKB/Swiss-Prot;Acc:Q96PB8]	-1.0751	-2.10687	-2.38733	0.0404809
PH_hs_0003507	NM_001018100.2,NM_152451.5	GRINL1A	GRINL1A complex locus protein 1 Precursor (GRINL1A upstream protein)(Gup)(GRINL1A combined protein)(Gcom) [Source:UniProtKB/Swiss-Prot;Acc:P0CAP1]	1.02013	2.02811	2.38382	0.0407156
PH_hs_0028081	NM_002471.2	MYH6	Myosin-6 (Myosin heavy chain 6)(Myosin heavy chain, cardiac muscle alpha isoform)(MyHC-alpha) [Source:UniProtKB/Swiss-Prot;Acc:P13533]	-1.56014	-2.94882	-2.43181	0.0407679
PH_hs_0001350	NM_001034852.1,NM_022137.4	SMOC1	SPARC-related modular calcium-binding protein 1 Precursor (Secreted modular calcium-binding protein 1)(SMOC-1) [Source:UniProtKB/Swiss-Prot;Acc:Q9H4F8]	-1.115	-2.16595	-2.43142	0.0407927
PH_hs_0031921	NM_019604.2	CRTAM	Cytotoxic and regulatory T-cell molecule Precursor (Class-I MHC-restricted T-cell-associated molecule) [Source:UniProtKB/Swiss-Prot;Acc:O95727]	1.21821	2.32657	2.37749	0.0411418
PH_hs_0034427	NM_207469.2	DEFB132	Beta-defensin 132 Precursor (Defensin, beta 132)(Beta-defensin 32)(BD-32)(Defensin HEL-75)(DEFB-32) [Source:UniProtKB/Swiss-Prot;Acc:Q7Z7B7]	-2.27403	-4.83674	-2.48806	0.0413046
PH_hs_0022532	NM_052860.1	ZNF300	Zinc finger protein 300 [Source:UniProtKB/Swiss-Prot;Acc:Q96RE9]	-1.14375	-2.20955	-2.36819	0.0417763
PH_hs_0016190	NM_001626.3	AKT2	RAC-beta serine/threonine-protein kinase (EC 2.7.11.1)(RAC-PK-beta)(Protein kinase Akt-2)(Protein kinase B, beta)(PKB beta) [Source:UniProtKB/Swiss-Prot;Acc:P31751]	-1.45314	-2.73804	-2.47902	0.0418582
PH_hs_0027340	NM_013242.2	C16orf80	UPF0468 protein C16orf80 (Transcription factor IIB) [Source:UniProtKB/Swiss-Prot;Acc:Q9Y6A4]	-1.24105	-2.36371	-2.36251	0.0421681
PH_hs_0007549	NM_013441.2	RCAN3	Calcipressin-3 (Regulator of calcineurin 3)(Down syndrome candidate region 1-like protein 2)(Myocyte-enriched calcineurin-interacting protein 3)(MCIP3) [Source:UniProtKB/Swiss-Prot;Acc:Q9UKA8]	-1.42716	-2.68916	-2.35971	0.042363
PH_hs_0030966	NM_006988.3	ADAMTS1	A disintegrin and metalloproteinase with thrombospondin motifs 1 Precursor (ADAMTS-1)(ADAM-TS 1)(ADAM-TS1)(EC 3.4.24.-)(METH-1) [Source:UniProtKB/Swiss-Prot;Acc:Q9UHI8]	-1.19145	-2.28382	-2.40567	0.0424732
PH_hs_0035062	NM_001025190.1	MSLNL	Mesothelin-like protein Precursor (Pre-pro-megakaryocyte-potentiating-factor-like) [Source:UniProtKB/Swiss-Prot;Acc:Q96KJ4]	-1.19886	-2.29558	-2.40487	0.0425264
PH_hs_0034617	NM_001080513.1	CPN2	Carboxypeptidase N subunit 2 Precursor (Carboxypeptidase N polypeptide 2)(Carboxypeptidase N 83 kDa chain)(Carboxypeptidase N regulatory subunit)(Carboxypeptidase N large subunit) [Source:UniProtKB/Swiss-Prot;Acc:P22792]	1.69702	3.24231	2.40324	0.0426355
PH_hs_0012934	NM_006028.3	HTR3B	5-hydroxytryptamine receptor 3B Precursor (5-HT-3B)(5-HT3B)(Serotonin receptor 3B) [Source:UniProtKB/Swiss-Prot;Acc:O95264]	-1.23787	-2.3585	-2.40095	0.0427886
PH_hs_0032639	NM_006390.2	IPO8	Importin-8 (Imp8)(Ran-binding protein 8)(RanBP8) [Source:UniProtKB/Swiss-Prot;Acc:O15397]	-1.12741	-2.18467	-2.3493	0.0430946
PH_hs_0021972	NM_152686.2	DNAJC18	DnaJ homolog subfamily C member 18 [Source:UniProtKB/Swiss-Prot;Acc:Q9H819]	-1.90975	-3.75745	-2.39571	0.043142
PH_hs_0030916	NM_001098816.2	ODZ4	Teneurin-4 (Ten-4)(Tenascin-M4)(Ten-m4)(Protein Odd Oz/ten-m homolog 4) [Source:UniProtKB/Swiss-Prot;Acc:Q6N022]	-1.68323	-3.21147	-2.39566	0.043145
PH_hs_0032122	NM_001004310.2	FCRL6	Fc receptor-like protein 6 Precursor (FcR-like protein 6)(FcRL6)(Fc receptor homolog 6)(FcRH6)(IFGP6) [Source:UniProtKB/Swiss-Prot;Acc:Q6DN72]	-1.17049	-2.25088	-2.39543	0.043161
PH_hs_0033228	NM_000290.2	PGAM2	Phosphoglycerate mutase 2 (EC 5.4.2.1)(EC 5.4.2.4)(EC 3.1.3.13)(Phosphoglycerate mutase isozyme M)(PGAM-M)(BPG-dependent PGAM 2)(Muscle-specific phosphoglycerate mutase) [Source:UniProtKB/Swiss-Prot;Acc:P15259]	1.73598	3.33106	2.4573	0.0432203
PH_hs_0035754	NM_025048.2	GPR110	Probable G-protein coupled receptor 110 Precursor (G-protein coupled receptor PGR19)(G-protein coupled receptor KPG_012) [Source:UniProtKB/Swiss-Prot;Acc:Q5T601]	-1.31115	-2.48139	-2.34053	0.0437204
PH_hs_0032078	NM_013276.2	CARKL	Sedoheptulokinase (SHK)(EC 2.7.1.14)(Carbohydrate kinase-like protein) [Source:UniProtKB/Swiss-Prot;Acc:Q9UHJ6]	-3.7092	-13.0791	-2.53629	0.0437447
PH_hs_0016017	NM_182704.1	AC011500.7-2	Selenoprotein V (SelV) [Source:UniProtKB/Swiss-Prot;Acc:P59797]	1.59467	3.02026	2.44855	0.0437818
PH_hs_0031257	NM_080430.2	SELM	Selenoprotein M Precursor (SelM) [Source:UniProtKB/Swiss-Prot;Acc:Q8WWX9]	-1.15729	-2.23038	-2.38336	0.0439856
PH_hs_0005017	NM_001869.2	CPA2	Carboxypeptidase A2 Precursor (EC 3.4.17.15) [Source:UniProtKB/Swiss-Prot;Acc:P48052]	-1.12394	-2.17942	-2.44188	0.0442149
PH_hs_0022473	NM_014887.2	N4BP2L2	NEDD4-binding protein 2-like 2 (Phosphonoformate immuno-associated protein 5) [Source:UniProtKB/Swiss-Prot;Acc:Q92802]	-1.01852	-2.02583	-2.37942	0.0442579
PH_hs_0031235	NM_000750.3	CHRNB4	Neuronal acetylcholine receptor subunit beta-4 Precursor [Source:UniProtKB/Swiss-Prot;Acc:P30926]	1.27013	2.41183	2.4407	0.0442921
PH_hs_0040416	NM_130808.1	CPNE4	Copine-4 (Copine IV)(Copine-8) [Source:UniProtKB/Swiss-Prot;Acc:Q96A23]	-1.18928	-2.28039	-2.44064	0.0442959
PH_hs_0031131	NM_213568.1	SLC39A3	Zinc transporter ZIP3 (Zrt- and Irt-like protein 3)(ZIP-3)(Solute carrier family 39 member 3) [Source:UniProtKB/Swiss-Prot;Acc:Q9BRY0]	-1.77509	-3.42259	-2.33163	0.0443653
PH_hs_0025296	NM_004218.3	RAB11B	Ras-related protein Rab-11B (GTP-binding protein YPT3) [Source:UniProtKB/Swiss-Prot;Acc:Q15907]	-1.20151	-2.2998	-2.33149	0.0443751
PH_hs_0000257	NM_000322.4	PRPH2	Peripherin-2 (Retinal degeneration slow protein)(Tetraspanin-22)(Tspan-22) [Source:UniProtKB/Swiss-Prot;Acc:P23942]	1.07614	2.10838	2.37712	0.0444178
PH_hs_0035559	NM_152733.2,NM_001099272.1,NM_052893.1	BTBD9	BTB/POZ domain-containing protein 9 [Source:UniProtKB/Swiss-Prot;Acc:Q96Q07]	1.27094	2.41319	2.374	0.0446359
PH_hs_0011100	NM_007148.3	RNF112	RING finger protein 112 (Zinc finger protein 179)(Brain finger protein) [Source:UniProtKB/Swiss-Prot;Acc:Q9ULX5]	1.30941	2.4784	2.43386	0.0447416
PH_hs_0004110	NM_000148.3	FUT1	Galactoside 2-alpha-L-fucosyltransferase 1 (EC 2.4.1.69)(GDP-L-fucose:beta-D-galactoside 2-alpha-L-fucosyltransferase 1)(Alpha(1,2)FT 1)(Fucosyltransferase 1)(Blood group H alpha 2-fucosyltransferase) [Source:UniProtKB/Swiss-Prot;Acc:P19526]	-1.69799	-3.24449	-2.37221	0.044761
PH_hs_0003620	NM_144647.3,NM_001042625.1	CAPSL	Calcyphosin-like protein [Source:UniProtKB/Swiss-Prot;Acc:Q8WWF8]	1.39713	2.63377	2.36775	0.0450758
PH_hs_0029714	NM_006509.2	RELB	Transcription factor RelB (I-Rel) [Source:UniProtKB/Swiss-Prot;Acc:Q01201]	1.06352	2.09003	2.32195	0.0450768
PH_hs_0027471	NM_207328.2	AC013272.1,AC018892.9,AC009238.6	NA	1.15967	2.23406	2.31678	0.0454614
PH_hs_0035542	NM_005368.2	MB	Myoglobin [Source:UniProtKB/Swiss-Prot;Acc:P02144]	-1.65783	-3.15542	-2.50576	0.0456009
PH_hs_0024242	NM_016427.2	TCEB3B	RNA polymerase II transcription factor SIII subunit A2 (Elongin-A2)(EloA2)(Transcription elongation factor B polypeptide 3B) [Source:UniProtKB/Swiss-Prot;Acc:Q8IYF1]	-1.28675	-2.43979	-2.3589	0.0457054
PH_hs_0033592	NM_001145027.1	SLFN12L	Schlafen family member 12-like [Source:UniProtKB/Swiss-Prot;Acc:Q6IEE8]	1.42954	2.69361	2.41909	0.0457275
PH_hs_0033125	NM_003370.3	VASP	Vasodilator-stimulated phosphoprotein (VASP) [Source:UniProtKB/Swiss-Prot;Acc:P50552]	1.55631	2.94101	2.50176	0.0458503
PH_hs_0020945	NM_003222.3	TFAP2C	Transcription factor AP-2 gamma (AP2-gamma)(Activating enhancer-binding protein 2 gamma)(Transcription factor ERF-1) [Source:UniProtKB/Swiss-Prot;Acc:Q92754]	1.15417	2.22556	2.35653	0.0458756
PH_hs_0002112	NM_153278.1,NM_153277.1,NM_153276.1,NM_004790.3	SLC22A6	Solute carrier family 22 member 6 (Organic anion transporter 1)(hOAT1)(Renal organic anion transporter 1)(hROAT1)(PAH transporter)(hPAHT) [Source:UniProtKB/Swiss-Prot;Acc:Q4U2R8]	1.06824	2.09688	2.31125	0.0458761
PH_hs_0032907	NM_003769.2	SFRS9P1,SFRS9	NA	-2.06891	-4.1957	-2.31096	0.0458981
PH_hs_0024392	NM_001034833.1,NM_017838.3	NHP2,NOLA2P1	NA	1.97859	3.94107	2.62678	0.0459231
PH_hs_0031452	NM_032534.2	KRBA1	Protein KRBA1 [Source:UniProtKB/Swiss-Prot;Acc:A5PL33]	-1.25404	-2.38509	-2.41334	0.0461176
PH_hs_0026852	NM_025251.1	AC084125.9	Uncharacterized protein KIAA1688 [Source:UniProtKB/Swiss-Prot;Acc:Q9C0H5]	-1.42987	-2.69422	-2.35194	0.0462074
PH_hs_0029111	NM_194450.2,NM_194448.2,NM_194447.2,NM_016184.3	ZNF705A,CLEC4A	NA	1.10011	2.1437	2.30269	0.0465258
PH_hs_0024688	NM_018292.4	QRSL1	Glutamyl-tRNA(Gln) amidotransferase subunit A homolog (EC 6.3.5.-)(Glutaminyl-tRNA synthase-like protein 1) [Source:UniProtKB/Swiss-Prot;Acc:Q9H0R6]	1.31788	2.49299	2.34503	0.0467104
PH_hs_0032329	NM_199262.2	SP6	Transcription factor Sp6 (Krueppel-like factor 14) [Source:UniProtKB/Swiss-Prot;Acc:Q3SY56]	1.17437	2.25695	2.34496	0.0467157
PH_hs_0026853	NM_001008695.1,NM_030573.2	PI4KA,THAP7	NA	1.11202	2.16148	2.29848	0.0468488
PH_hs_0003440	NM_002909.4	REG1A	Lithostathine-1-alpha Precursor (Pancreatic stone protein)(PSP)(Pancreatic thread protein)(PTP)(Islet of Langerhans regenerating protein)(REG)(Regenerating protein I alpha)(Islet cells regeneration factor)(ICRF) [Source:UniProtKB/Swiss-Prot;Acc:P05451]	-1.2849	-2.43666	-2.34132	0.0469831
PH_hs_0013110	NM_019602.1	BTNL2,BTNL2,BTNL2,BTNL2,BTNL2,BTNL2,BTNL2,BTNL2	NA	1.12314	2.1782	2.34086	0.0470169
PH_hs_0012234	NM_173687.2	C8orf31	Uncharacterized protein C8orf31 [Source:UniProtKB/Swiss-Prot;Acc:Q8N9H6]	-1.4699	-2.77003	-2.29625	0.0470203
PH_hs_0000248	NM_002630.2	PGC	Gastricsin Precursor (EC 3.4.23.3)(Pepsinogen C) [Source:UniProtKB/Swiss-Prot;Acc:P20142]	-1.13459	-2.19556	-2.29618	0.0470255
PH_hs_0024080	NM_002626.4	PFKL	6-phosphofructokinase, liver type (EC 2.7.1.11)(Phosphofructokinase 1)(Phosphohexokinase)(Phosphofructo-1-kinase isozyme B)(PFK-B) [Source:UniProtKB/Swiss-Prot;Acc:P17858]	-1.27928	-2.42717	-2.29612	0.0470302
PH_hs_0004812	NM_001042545.1,NM_001042544.1,NM_003573.2	LTBP4	Latent-transforming growth factor beta-binding protein 4 Precursor (LTBP-4) [Source:UniProtKB/Swiss-Prot;Acc:Q8N2S1]	-1.49341	-2.81554	-2.33698	0.0473042
PH_hs_0033424	NM_001029954.2	ARMETL1	ARMET-like protein 1 Precursor (Conserved dopamine neurotrophic factor)(CDNF) [Source:UniProtKB/Swiss-Prot;Acc:Q49AH0]	1.1063	2.15293	2.28875	0.0476031
PH_hs_0031964	NM_197974.1,NM_006994.3	BTN3A3	Butyrophilin subfamily 3 member A3 Precursor [Source:UniProtKB/Swiss-Prot;Acc:O00478]	1.05079	2.07166	2.33269	0.0476231
PH_hs_0008384	NM_000415.2	IAPP	Islet amyloid polypeptide Precursor (Amylin)(Diabetes-associated peptide)(DAP)(Insulinoma amyloid peptide) [Source:UniProtKB/Swiss-Prot;Acc:P10997]	-1.23477	-2.35343	-2.32984	0.0478366
PH_hs_0021288	NM_014568.1	GALNT5	Polypeptide N-acetylgalactosaminyltransferase 5 (EC 2.4.1.41)(Polypeptide GalNAc transferase 5)(pp-GaNTase 5)(GalNAc-T5)(Protein-UDP acetylgalactosaminyltransferase 5)(UDP-GalNAc:polypeptide N-acetylgalactosaminyltransferase 5) [Source:UniProtKB/Swiss-Prot;Acc:Q7Z7M9]	1.25184	2.38145	2.32841	0.0479442
PH_hs_0035644	NM_001823.3	CKB	Creatine kinase B-type (EC 2.7.3.2)(Creatine kinase B chain)(B-CK) [Source:UniProtKB/Swiss-Prot;Acc:P12277]	1.21078	2.31462	2.2842	0.0479602
PH_hs_0039197	NM_002336.2	LRP6	Low-density lipoprotein receptor-related protein 6 Precursor [Source:UniProtKB/Swiss-Prot;Acc:O75581]	-1.74084	-3.34229	-2.32686	0.0480609
PH_hs_0024403	NM_000921.3	PDE3A	cGMP-inhibited 3',5'-cyclic phosphodiesterase A (EC 3.1.4.17)(Cyclic GMP-inhibited phosphodiesterase A)(CGI-PDE A) [Source:UniProtKB/Swiss-Prot;Acc:Q14432]	1.07965	2.11352	2.27885	0.0483827
PH_hs_0004434	NM_002167.3	ID3	DNA-binding protein inhibitor ID-3 (Inhibitor of DNA binding 3)(ID-like protein inhibitor HLH 1R21)(Helix-loop-helix protein HEIR-1) [Source:UniProtKB/Swiss-Prot;Acc:Q02535]	-1.06372	-2.09031	-2.32138	0.0484758
PH_hs_0024452	NM_004265.2	FADS2	Fatty acid desaturase 2 (EC 1.14.19.-)(Delta(6) fatty acid desaturase)(Delta(6) desaturase)(D6D) [Source:UniProtKB/Swiss-Prot;Acc:O95864]	1.70196	3.25343	2.46039	0.0485141
PH_hs_0009143	NM_004994.2	MMP9	Matrix metalloproteinase-9 Precursor (MMP-9)(EC 3.4.24.35)(92 kDa type IV collagenase)(92 kDa gelatinase)(Gelatinase B)(GELB) [Contains 67 kDa matrix metalloproteinase-9;82 kDa matrix metalloproteinase-9] [Source:UniProtKB/Swiss-Prot;Acc:P14780]	1.11062	2.15938	2.27665	0.048558
PH_hs_0002630	NM_018326.2	GIMAP4	GTPase IMAP family member 4 (Immunity-associated protein 4)(Immunity-associated nucleotide 1 protein)(hIAN1) [Source:UniProtKB/Swiss-Prot;Acc:Q9NUV9]	1.35175	2.55222	2.27545	0.0486541
PH_hs_0000320	NM_000831.3	GRIK3	Glutamate receptor, ionotropic kainate 3 Precursor (Glutamate receptor 7)(GluR-7)(GluR7)(Excitatory amino acid receptor 5)(EAA5) [Source:UniProtKB/Swiss-Prot;Acc:Q13003]	-1.99349	-3.98198	-2.31423	0.0490217
PH_hs_0010336	NM_012326.2	MAPRE3	Microtubule-associated protein RP/EB family member 3 (End-binding protein 3)(EB3)(EB1 protein family member 3)(EBF3)(RP3) [Source:UniProtKB/Swiss-Prot;Acc:Q9UPY8]	-1.2177	-2.32576	-2.31128	0.0492494
PH_hs_0034303	NM_015097.1	CLASP2	CLIP-associating protein 2 (Cytoplasmic linker-associated protein 2)(hOrbit2) [Source:UniProtKB/Swiss-Prot;Acc:O75122]	1.00871	2.01211	2.2645	0.0495358
PH_hs_0013139	NM_024014.2	HOXA6,HOXA3,HOXA4	NA	-1.11966	-2.17295	-2.30607	0.0496534
PH_hs_0034054	NM_148959.3	HUS1B,EXOC2	NA	-1.25719	-2.3903	-2.30541	0.0497047
PH_hs_0025784	NM_001037968.3,NM_001037967.3,NM_000032.4	ALAS2	5-aminolevulinate synthase, erythroid-specific, mitochondrial Precursor (EC 2.3.1.37)(5-aminolevulinic acid synthase)(Delta-aminolevulinate synthase)(Delta-ALA synthetase)(ALAS-E) [Source:UniProtKB/Swiss-Prot;Acc:P22557]	-1.29582	-2.45517	-2.30423	0.0497965
PH_hs_0031422	NM_012339.3	TSPAN15	Tetraspanin-15 (Tspan-15)(Transmembrane 4 superfamily member 15)(Tetraspan NET-7) [Source:UniProtKB/Swiss-Prot;Acc:O95858]	1.47943	2.78839	2.26017	0.0498889
PH_hs_0034552	NM_014753.3	BMS1,AC129778.3,RP11-15J10.4,RP11-460E7.5,RP11-460N11.3,RP11-236F9.4,LL22NC03-80A10.6	NA	1.05045	2.07118	2.25908	0.0499784
1Probe ID, NCBI reference sequence and gene symbol identifies the spotted probe derived from human genome
2Probe description as provided by array manufacturer
3Average Log2 Ratio is the global (Loess) intensity-dependent normalized ratio (log2(635/532))
4Fold Change is the fold change of (Loess) intensity-dependent normalized log2 ratio. A two-fold change is represented by a log2 ratio of 1.0 (up-regulation) or -1.0 (down-regulation)
5T-test is the t-stastic determined from the average log2 ratio using GenePix Auto Processor (http://darwin.biochem.okstate.edu/gpap3/)
6P-value is the p-value determined from the average log2 ratio using GenePix Auto Processor (http://darwin.biochem.okstate.edu/gpap3/)

## Sheet: S1.B
Supplemental Table S1.B - Genes differentially expressed (>0 fold and P<0.05) in mock treated, infected versus uninfected THP-1 cells
Probe ID1	NCBI reference sequence1	Gene symbol1	Description2	Average Log2 Ratio3	Fold Change4	T-test5	P-value6
PH_hs_0009308	NM_000104.3	CYP1B1	Cytochrome P450 1B1 (EC 1.14.14.1)(CYPIB1) [Source:UniProtKB/Swiss-Prot;Acc:Q16678]	2.07592	4.21612	17.9131	2.12307e-08
PH_hs_0004482	NM_014751.4	MTSS1	Metastasis suppressor protein 1 (Missing in metastasis protein)(Metastasis suppressor YGL-1) [Source:UniProtKB/Swiss-Prot;Acc:O43312]	2.13403	4.38942	15.9752	5.83718e-08
PH_hs_0016654	NM_033255.2,NM_001002264.1	EPSTI1	Epithelial-stromal interaction protein 1 [Source:UniProtKB/Swiss-Prot;Acc:Q96J88]	1.85179	3.60947	15.7596	6.57839e-08
PH_hs_0030849	NM_004575.2	POU4F2	POU domain, class 4, transcription factor 2 (Brain-specific homeobox/POU domain protein 3B)(Brn-3B) [Source:UniProtKB/Swiss-Prot;Acc:Q12837]	-2.39944	-5.27597	-15.3705	8.19495e-08
PH_hs_0002492	NM_002970.2	SAT1	Diamine acetyltransferase 1 (EC 2.3.1.57)(Spermidine/spermine N(1)-acetyltransferase 1)(SSAT-1)(SSAT)(Putrescine acetyltransferase)(Polyamine N-acetyltransferase 1) [Source:UniProtKB/Swiss-Prot;Acc:P21673]	2.16783	4.49346	14.839	1.11582e-07
PH_hs_0004099	NM_015364.3	LY96	Lymphocyte antigen 96 Precursor (Protein MD-2)(ESOP-1) [Source:UniProtKB/Swiss-Prot;Acc:Q9Y6Y9]	2.74314	6.69525	14.6088	1.27949e-07
PH_hs_0000102	NM_001557.2	IL8RB	High affinity interleukin-8 receptor B (IL-8R B)(CXCR-2)(GRO/MGSA receptor)(IL-8 receptor type 2)(CDw128b)(CD182 antigen) [Source:UniProtKB/Swiss-Prot;Acc:P25025]	-2.05698	-4.16114	-14.1668	1.67369e-07
PH_hs_0005605	NM_006419.2	CXCL13	C-X-C motif chemokine 13 Precursor (Small-inducible cytokine B13)(B lymphocyte chemoattractant)(CXC chemokine BLC)(B cell-attracting chemokine 1)(BCA-1)(ANGIE) [Source:UniProtKB/Swiss-Prot;Acc:O43927]	1.76704	3.40356	13.8394	2.05229e-07
PH_hs_0000036	NM_004288.4	PSCDBP	Cytohesin-interacting protein (Cytohesin-binding protein HE)(Cytohesin binder and regulator)(CYBR)(Cytohesin-associated scaffolding protein)(CASP)(Pleckstrin homology Sec7 and coiled-coil domains-binding protein) [Source:UniProtKB/Swiss-Prot;Acc:O60759]	1.92017	3.78468	13.7593	2.15866e-07
PH_hs_0000694	NM_005168.3	RND3	Rho-related GTP-binding protein RhoE Precursor (Rho family GTPase 3)(Rnd3)(Rho8)(MemB protein) [Source:UniProtKB/Swiss-Prot;Acc:P61587]	2.40951	5.31293	13.3802	2.75253e-07
PH_hs_0001220	NM_015508.3	TIPARP	TCDD-inducible poly [ADP-ribose] polymerase (EC 2.4.2.30)(Poly [ADP-ribose] polymerase 7)(PARP-7) [Source:UniProtKB/Swiss-Prot;Acc:Q7Z3E1]	1.70007	3.24918	13.2441	3.0081e-07
PH_hs_0029952	NM_001024466.1,NM_001024465.1	FAM177B,SOD2	NA	2.34014	5.06352	13.1245	3.25451e-07
PH_hs_0010828	NM_005651.2	TDO2	Tryptophan 2,3-dioxygenase (TDO)(EC 1.13.11.11)(Tryptophan pyrrolase)(Tryptophanase)(Tryptophan oxygenase)(TRPO)(TO)(Tryptamin 2,3-dioxygenase) [Source:UniProtKB/Swiss-Prot;Acc:P48775]	1.94855	3.85986	12.7322	4.23275e-07
PH_hs_0032211	NM_022136.3	SAMSN1	SAM domain-containing protein SAMSN-1 (SAM domain, SH3 domain and nuclear localization signals protein 1)(SH3-SAM adaptor protein)(Hematopoietic adaptor containing SH3 and SAM domains 1) [Source:UniProtKB/Swiss-Prot;Acc:Q9NSI8]	1.83022	3.5559	12.6563	4.45755e-07
PH_hs_0024363	NM_000636.2	SOD2	Superoxide dismutase [Mn], mitochondrial Precursor (EC 1.15.1.1) [Source:UniProtKB/Swiss-Prot;Acc:P04179]	1.60523	3.04245	12.5254	4.87629e-07
PH_hs_0004233	NM_001753.3	CAV1	Caveolin-1 [Source:UniProtKB/Swiss-Prot;Acc:Q03135]	-1.9505	-3.86508	-12.5158	4.90884e-07
PH_hs_0005972	NM_145244.2	DDIT4L	DNA-damage-inducible transcript 4-like protein (Protein regulated in development and DNA damage response 2)(REDD-2)(HIF-1 responsive protein RTP801-like) [Source:UniProtKB/Swiss-Prot;Acc:Q96D03]	2.06351	4.18001	12.0832	6.64727e-07
PH_hs_0004554	NM_002923.2	RGS2	Regulator of G-protein signaling 2 (RGS2)(G0/G1 switch regulatory protein 8)(Cell growth-inhibiting gene 31 protein) [Source:UniProtKB/Swiss-Prot;Acc:P41220]	1.56498	2.95872	11.9662	7.2273e-07
PH_hs_0004561	NM_005261.2,NM_181702.1	GEM	GTP-binding protein GEM (GTP-binding mitogen-induced T-cell protein)(RAS-like protein KIR) [Source:UniProtKB/Swiss-Prot;Acc:P55040]	1.81445	3.51725	11.9556	7.28272e-07
PH_hs_0025430	NM_031942.4,NM_145810.2	CDCA7	Cell division cycle-associated protein 7 (Protein JPO1) [Source:UniProtKB/Swiss-Prot;Acc:Q9BWT1]	-1.67443	-3.19192	-11.8841	7.66789e-07
PH_hs_0024509	NM_006820.2	IFI44L	Interferon-induced protein 44-like [Source:UniProtKB/Swiss-Prot;Acc:Q53G44]	1.61583	3.06488	11.6106	9.36238e-07
PH_hs_0024700	NM_007115.2	TNFAIP6	Tumor necrosis factor-inducible gene 6 protein Precursor (TNF-stimulated gene 6 protein)(TSG-6)(Tumor necrosis factor, alpha-induced protein 6)(Hyaluronate-binding protein) [Source:UniProtKB/Swiss-Prot;Acc:P98066]	2.1557	4.45584	11.5911	9.49852e-07
PH_hs_0015664	NM_002982.3	CCL2	C-C motif chemokine 2 Precursor (Small-inducible cytokine A2)(Monocyte chemoattractant protein 1)(Monocyte chemotactic protein 1)(MCP-1)(Monocyte chemotactic and activating factor)(MCAF)(Monocyte secretory protein JE)(HC11) [Source:UniProtKB/Swiss-Prot;Acc:P13500]	2.33708	5.05281	11.4344	1.06719e-06
PH_hs_0009022	NM_002213.3	ITGB5	Integrin beta-5 Precursor [Source:UniProtKB/Swiss-Prot;Acc:P18084]	1.52777	2.8834	11.4244	1.07513e-06
PH_hs_0031203	NM_003542.3	HIST1H4C	Histone H4 [Source:UniProtKB/Swiss-Prot;Acc:P62805]	-1.36145	-2.56944	-11.3646	1.1245e-06
PH_hs_0030878	NM_001736.3	C5AR1	C5a anaphylatoxin chemotactic receptor (C5a-R)(C5aR)(CD88 antigen) [Source:UniProtKB/Swiss-Prot;Acc:P21730]	1.7624	3.39262	11.2919	1.18785e-06
PH_hs_0028689	NM_001511.1	CXCL1	Growth-regulated alpha protein Precursor (C-X-C motif chemokine 1)(Melanoma growth stimulatory activity)(MGSA)(Neutrophil-activating protein 3)(NAP-3)(GRO-alpha(1-73)) [Contains GRO-alpha(4-73);GRO-alpha(5-73);GRO-alpha(6-73)] [Source:UniProtKB/Swiss-Prot;Acc:P09341]	2.38423	5.22065	11.2755	1.20269e-06
PH_hs_0002660	NM_005178.4	BCL3	B-cell lymphoma 3-encoded protein (Protein Bcl-3) [Source:UniProtKB/Swiss-Prot;Acc:P20749]	1.63361	3.10288	11.2333	1.24179e-06
PH_hs_0028539	NM_005101.3	ISG15	Interferon-induced 17 kDa protein Precursor [Contains Ubiquitin cross-reactive protein(hUCRP)(Interferon-induced 15 kDa protein)] [Source:UniProtKB/Swiss-Prot;Acc:P05161]	1.38338	2.60879	11.1842	1.28908e-06
PH_hs_0012275	NM_006290.2	TNFAIP3	Tumor necrosis factor, alpha-induced protein 3 (EC 3.-.-.-)(Putative DNA-binding protein A20)(Zinc finger protein A20) [Source:UniProtKB/Swiss-Prot;Acc:P21580]	1.72225	3.2995	11.1362	1.33722e-06
PH_hs_0024529	NM_001005474.1,NM_031419.2	NFKBIZ	NF-kappa-B inhibitor zeta (I-kappa-B-zeta)(IkappaBzeta)(IkB-zeta)(Molecule possessing ankyrin repeats induced by lipopolysaccharide)(MAIL)(IL-1 inducible nuclear ankyrin-repeat protein)(INAP) [Source:UniProtKB/Swiss-Prot;Acc:Q9BYH8]	1.59998	3.0314	10.9441	1.55072e-06
PH_hs_0019818	NM_001018109.1,NM_003662.2	PIR	Pirin [Source:UniProtKB/Swiss-Prot;Acc:O00625]	1.3548	2.55761	10.911	1.59116e-06
PH_hs_0005759	NM_012307.2	EPB41L3	Band 4.1-like protein 3 (4.1B)(Differentially expressed in adenocarcinoma of the lung protein 1)(DAL-1) [Source:UniProtKB/Swiss-Prot;Acc:Q9Y2J2]	1.56631	2.96146	10.8419	1.6795e-06
PH_hs_0033862	NM_001017975.3	HFM1	Probable ATP-dependent DNA helicase HFM1 (EC 3.6.1.-)(SEC63 domain-containing protein 1) [Source:UniProtKB/Swiss-Prot;Acc:A2PYH4]	1.12624	2.18289	10.798	1.73833e-06
PH_hs_0031027	NM_015253.1	WSCD1	WSC domain-containing protein 1 [Source:UniProtKB/Swiss-Prot;Acc:Q658N2]	1.5844	2.99884	10.775	1.77005e-06
PH_hs_0024991	NM_080546.3	SLC44A1	Choline transporter-like protein 1 (Solute carrier family 44 member 1)(CDw92)(CD92 antigen) [Source:UniProtKB/Swiss-Prot;Acc:Q8WWI5]	-1.43521	-2.70422	-10.7338	1.82855e-06
PH_hs_0003114	NM_005098.3	MSC	Musculin (Activated B-cell factor 1)(ABF-1) [Source:UniProtKB/Swiss-Prot;Acc:O60682]	1.66444	3.1699	10.7181	1.85145e-06
PH_hs_0000216	NM_001809.3,NM_001042426.1	CENPA	Histone H3-like centromeric protein A (Centromere protein A)(CENP-A)(Centromere autoantigen A) [Source:UniProtKB/Swiss-Prot;Acc:P49450]	-1.19341	-2.28692	-10.5147	2.17761e-06
PH_hs_0010646	NM_017817.1	RAB20	Ras-related protein Rab-20 [Source:UniProtKB/Swiss-Prot;Acc:Q9NX57]	1.31554	2.48896	10.4514	2.29178e-06
PH_hs_0024508	NM_014740.2	EIF4A3	Eukaryotic initiation factor 4A-III (EC 3.6.1.-)(Eukaryotic translation initiation factor 4A isoform 3)(ATP-dependent RNA helicase eIF4A-3)(ATP-dependent RNA helicase DDX48)(DEAD box protein 48)(Eukaryotic initiation factor 4A-like NUK-34)(Nuclear matrix protein 265)(hNMP 265) [Source:UniProtKB/Swiss-Prot;Acc:P38919]	-1.74312	-3.34758	-10.3733	2.4417e-06
PH_hs_0005209	NM_001098634.1,NM_019027.3	RBM47	RNA-binding protein 47 (RNA-binding motif protein 47) [Source:UniProtKB/Swiss-Prot;Acc:A0AV96]	1.48304	2.79536	10.3432	2.50222e-06
PH_hs_0027168	NM_006417.4	NA	NA	1.94166	3.84147	10.3175	2.55526e-06
PH_hs_0005514	NM_032717.3	AGPAT9	Glycerol-3-phosphate acyltransferase 3 (GPAT3)(EC 2.3.1.15)(1-acylglycerol-3-phosphate O-acyltransferase 9)(1-AGP acyltransferase 9)(1-AGPAT 9)(Lysophosphatidic acid acyltransferase theta)(LPAAT-theta)(Acyl-CoA:glycerol-3-phosphate acyltransferase 3)(hGPAT3)(Lung cancer metastasis-associated protein 1)(MAG-1) [Source:UniProtKB/Swiss-Prot;Acc:Q53EU6]	1.64144	3.11976	10.3099	2.57119e-06
PH_hs_0023445	NM_004414.5,NM_203418.1,NM_203417.1	DSCR1	Calcipressin-1 (Regulator of calcineurin 1)(Down syndrome critical region protein 1)(Myocyte-enriched calcineurin-interacting protein 1)(MCIP1)(Adapt78) [Source:UniProtKB/Swiss-Prot;Acc:P53805]	1.67569	3.19472	10.3001	2.59189e-06
PH_hs_0025078	NM_001394.5,NM_057158.2	DUSP4	Dual specificity protein phosphatase 4 (EC 3.1.3.48)(EC 3.1.3.16)(Mitogen-activated protein kinase phosphatase 2)(MAP kinase phosphatase 2)(MKP-2)(Dual specificity protein phosphatase hVH2) [Source:UniProtKB/Swiss-Prot;Acc:Q13115]	1.29408	2.4522	10.1742	2.87503e-06
PH_hs_0002393	NM_001268.2	RCBTB2	RCC1 and BTB domain-containing protein 2 (Regulator of chromosome condensation and BTB domain-containing protein 2)(Chromosome condensation 1-like)(CHC1-L)(RCC1-like G exchanging factor) [Source:UniProtKB/Swiss-Prot;Acc:O95199]	1.35094	2.55079	10.1138	3.02285e-06
PH_hs_0024141	NM_003383.3,NM_001018056.1	VLDLR	Very low-density lipoprotein receptor Precursor (VLDL receptor)(VLDL-R) [Source:UniProtKB/Swiss-Prot;Acc:P98155]	-1.37479	-2.59331	-9.999	3.32723e-06
PH_hs_0002458	NM_006889.3,NM_175862.3	CD86	T-lymphocyte activation antigen CD86 Precursor (Activation B7-2 antigen)(CTLA-4 counter-receptor B7.2)(B70)(FUN-1)(BU63)(CD86 antigen) [Source:UniProtKB/Swiss-Prot;Acc:P42081]	1.46707	2.7646	9.92853	3.53073e-06
PH_hs_0024031	NM_172316.1,NM_172315.1,NM_170677.2,NM_170676.2,NM_170675.2,NM_170674.2,NM_002399.2	MEIS2	Homeobox protein Meis2 (Meis1-related protein 1) [Source:UniProtKB/Swiss-Prot;Acc:O14770]	-1.72055	-3.29563	-9.89241	3.64034e-06
PH_hs_0000411	NM_001122.2	ADFP	Adipophilin (Adipose differentiation-related protein)(ADRP) [Source:UniProtKB/Swiss-Prot;Acc:Q99541]	1.89737	3.72535	9.89188	3.64197e-06
PH_hs_0000780	NM_032436.1	C13orf8	Zinc finger protein 828 [Source:UniProtKB/Swiss-Prot;Acc:Q96JM3]	-1.12353	-2.17879	-9.88776	3.65472e-06
PH_hs_0030125	NM_001912.4,NM_145918.2	CTSL1	Cathepsin L1 Precursor (EC 3.4.22.15)(Major excreted protein)(MEP) [Contains Cathepsin L1 heavy chain;Cathepsin L1 light chain] [Source:UniProtKB/Swiss-Prot;Acc:P07711]	1.66595	3.17322	9.87133	3.70602e-06
PH_hs_0031875	NM_002497.2	NEK2	Serine/threonine-protein kinase Nek2 (EC 2.7.11.1)(NimA-related protein kinase 2)(NimA-like protein kinase 1)(HSPK 21) [Source:UniProtKB/Swiss-Prot;Acc:P51955]	-1.13939	-2.20288	-9.85625	3.75382e-06
PH_hs_0030094	NM_002306.2	LGALS3	Galectin-3 (Galactose-specific lectin 3)(Mac-2 antigen)(IgE-binding protein)(35 kDa lectin)(Carbohydrate-binding protein 35)(CBP 35)(Laminin-binding protein)(Lectin L-29)(L-31)(Galactoside-binding protein)(GALBP) [Source:UniProtKB/Swiss-Prot;Acc:P17931]	1.35317	2.55473	9.7577	4.08333e-06
PH_hs_0004657	NM_002648.3	PIM1	Proto-oncogene serine/threonine-protein kinase Pim-1 (EC 2.7.11.1) [Source:UniProtKB/Swiss-Prot;Acc:P11309]	1.42643	2.68781	9.7447	4.12912e-06
PH_hs_0019527	NM_032857.2	LACTB	Serine beta-lactamase-like protein LACTB, mitochondrial Precursor (EC 3.4.-.-) [Source:UniProtKB/Swiss-Prot;Acc:P83111]	1.13311	2.19331	9.72066	4.21531e-06
PH_hs_0022977	NM_153811.1	SLC38A6	Probable sodium-coupled neutral amino acid transporter 6 (Na(+)-coupled neutral amino acid transporter 6)(N-system amino acid transporter 1)(NAT-1)(Solute carrier family 38 member 6) [Source:UniProtKB/Swiss-Prot;Acc:Q8IZM9]	1.77144	3.41395	9.67201	4.39585e-06
PH_hs_0007855	NM_003608.2	GPR65	Psychosine receptor (G-protein coupled receptor 65)(T-cell death-associated protein 8) [Source:UniProtKB/Swiss-Prot;Acc:Q8IYL9]	1.24753	2.37434	9.61646	4.61248e-06
PH_hs_0030096	NM_001098478.1,NM_018950.2	HLA-F,HLA-F,HLA-F,HLA-F,HLA-F,HLA-F	NA	1.37392	2.59175	9.54546	4.90663e-06
PH_hs_0035404	NM_002970.2	SAT1	Diamine acetyltransferase 1 (EC 2.3.1.57)(Spermidine/spermine N(1)-acetyltransferase 1)(SSAT-1)(SSAT)(Putrescine acetyltransferase)(Polyamine N-acetyltransferase 1) [Source:UniProtKB/Swiss-Prot;Acc:P21673]	1.71462	3.28211	9.53434	4.95456e-06
PH_hs_0015556	NM_021135.4,NM_001006932.1	RPS6KA2	Ribosomal protein S6 kinase alpha-2 (S6K-alpha 2)(EC 2.7.11.1)(90 kDa ribosomal protein S6 kinase 2)(p90-RSK 2)(Ribosomal S6 kinase 3)(RSK-3)(pp90RSK3)(MAP kinase-activated protein kinase 1c)(MAPKAPK1C) [Source:UniProtKB/Swiss-Prot;Acc:Q15349]	1.7347	3.3281	9.43796	5.39204e-06
PH_hs_0036173	NM_007350.3	PHLDA1	Pleckstrin homology-like domain family A member 1 (T-cell death-associated gene 51 protein)(Apoptosis-associated nuclear protein)(Proline- and histidine-rich protein)(Proline- and glutamine-rich protein)(PQ-rich protein) [Source:UniProtKB/Swiss-Prot;Acc:Q8WV24]	1.899	3.72954	10.4263	5.72298e-06
PH_hs_0032215	NM_145294.4	WDR90	WD repeat-containing protein 90 [Source:UniProtKB/Swiss-Prot;Acc:Q96KV7]	-1.30907	-2.47781	-9.28097	6.19855e-06
PH_hs_0024262	NM_033390.1	ZC3H12C	Probable ribonuclease ZC3H12C (EC 3.1.-.-)(Zinc finger CCCH domain-containing protein 12C)(MCP-induced protein 3) [Source:UniProtKB/Swiss-Prot;Acc:Q9C0D7]	1.55378	2.93585	9.24523	6.40014e-06
PH_hs_0004671	NM_000222.2,NM_001093772.1	KIT	Mast/stem cell growth factor receptor Precursor (SCFR)(EC 2.7.10.1)(Proto-oncogene tyrosine-protein kinase Kit)(c-kit)(CD117 antigen) [Source:UniProtKB/Swiss-Prot;Acc:P10721]	-1.47353	-2.77701	-9.22681	6.50683e-06
PH_hs_0031183	NM_001005413.1,NM_007057.3,NM_032997.2	ZWINT	ZW10 interactor (ZW10-interacting protein 1)(Zwint-1) [Source:UniProtKB/Swiss-Prot;Acc:O95229]	-1.70805	-3.26718	-9.18676	6.74568e-06
PH_hs_0002168	NM_003185.3	TAF4	Transcription initiation factor TFIID subunit 4 (TBP-associated factor 4)(Transcription initiation factor TFIID 135 kDa subunit)(TAF(II)135)(TAFII-135)(TAFII135)(TAFII-130)(TAFII130)(RNA polymerase II TBP-associated factor subunit C) [Source:UniProtKB/Swiss-Prot;Acc:O00268]	-1.03886	-2.0546	-9.04939	7.641e-06
PH_hs_0014786	NM_001100626.1,NM_006459.3	ERLIN1	Erlin-1 (Endoplasmic reticulum lipid raft-associated protein 1)(Stomatin-prohibitin-flotillin-HflC/K domain-containing protein 1)(SPFH domain-containing protein 1)(Protein KE04) [Source:UniProtKB/Swiss-Prot;Acc:O75477]	-1.26988	-2.41141	-9.00008	7.99359e-06
PH_hs_0010821	NM_005765.2	ATP6AP2	Renin receptor Precursor (Renin/prorenin receptor)(ATPase H(+)-transporting lysosomal accessory protein 2)(ATPase H(+)-transporting lysosomal-interacting protein 2)(Vacuolar ATP synthase membrane sector-associated protein M8-9)(V-ATPase M8.9 subunit)(ATP6M8-9)(N14F)(ER-localized type I transmembrane adaptor)(Embryonic liver differentiation factor 10) [Source:UniProtKB/Swiss-Prot;Acc:O75787]	1.10038	2.14411	8.9899	8.06861e-06
PH_hs_0004118	NM_001003927.1,NM_014210.2	EVI2A	Protein EVI2A Precursor (Ecotropic viral integration site 2A protein homolog)(EVI-2A) [Source:UniProtKB/Swiss-Prot;Acc:P22794]	1.57498	2.97931	8.90943	8.68946e-06
PH_hs_0003174	NM_004454.2	ETV5	ETS translocation variant 5 (Ets-related protein ERM) [Source:UniProtKB/Swiss-Prot;Acc:P41161]	1.02614	2.03657	8.90071	8.75985e-06
PH_hs_0012103	NM_031945.3	TSPAN10	Tetraspanin-10 (Tspan-10)(Oculospanin) [Source:UniProtKB/Swiss-Prot;Acc:Q9H1Z9]	1.45187	2.73562	8.7856	9.74986e-06
PH_hs_0024120	NM_178007.2,NM_052851.2,NM_178006.3	STARD13	StAR-related lipid transfer protein 13 (START domain-containing protein 13)(StARD13)(Deleted in liver cancer protein 2)(Rho GTPase-activating protein)(46H23.2) [Source:UniProtKB/Swiss-Prot;Acc:Q9Y3M8]	1.05227	2.0738	8.77554	9.84205e-06
PH_hs_0027161	NM_015149.3	RGL1	Ral guanine nucleotide dissociation stimulator-like 1 (RalGDS-like 1) [Source:UniProtKB/Swiss-Prot;Acc:Q9NZL6]	1.79996	3.4821	8.66279	1.09435e-05
PH_hs_0001224	NM_004842.2,NM_138633.1,NM_016377.2	AKAP7	A-kinase anchor protein 7 isoform gamma (Protein kinase A-anchoring protein 7 isoform gamma)(A-kinase anchor protein 18) [Source:UniProtKB/Swiss-Prot;Acc:Q9P0M2]	-1.14934	-2.21812	-8.64388	1.11413e-05
PH_hs_0022201	NM_001071.2	TYMS	Thymidylate synthase (TSase)(TS)(EC 2.1.1.45) [Source:UniProtKB/Swiss-Prot;Acc:P04818]	-1.5353	-2.8985	-8.6244	1.13489e-05
PH_hs_0004726	NM_006591.1	POLD3	DNA polymerase delta subunit 3 (DNA polymerase delta subunit p66) [Source:UniProtKB/Swiss-Prot;Acc:Q15054]	-0.937174	-1.91477	-8.5972	1.16462e-05
PH_hs_0030834	NM_004646.2	PRODH2	Probable proline dehydrogenase 2 (EC 1.5.99.8)(Probable proline oxidase 2)(Kidney and liver proline oxidase 1)(HsPOX1) [Source:UniProtKB/Swiss-Prot;Acc:Q9UF12]	1.65291	3.14467	8.55457	1.21294e-05
PH_hs_0003649	NM_024119.2	DHX58	Probable ATP-dependent RNA helicase DHX58 (EC 3.6.1.-)(Probable ATP-dependent helicase LGP2)(Protein D11Lgp2 homolog) [Source:UniProtKB/Swiss-Prot;Acc:Q96C10]	1.31527	2.48849	8.5542	1.21336e-05
PH_hs_0031378	NM_004926.2	ZFP36L1	Butyrate response factor 1 (Protein TIS11B)(EGF-response factor 1)(ERF-1) [Source:UniProtKB/Swiss-Prot;Acc:Q07352]	1.86505	3.64281	8.47006	1.31535e-05
PH_hs_0032777	NM_025179.3	PLXNA2	Plexin-A2 Precursor (Semaphorin receptor OCT) [Source:UniProtKB/Swiss-Prot;Acc:O75051]	-1.07554	-2.10751	-8.45216	1.33824e-05
PH_hs_0031409	NM_006407.3	ARL6IP5	PRA1 family protein 3 (ADP-ribosylation factor-like protein 6-interacting protein 5)(ARL-6-interacting protein 5)(Aip-5)(Glutamate transporter EAAC1-interacting protein)(GTRAP3-18)(Prenylated Rab acceptor protein 2)(Protein JWa)(Dermal papilla-derived protein 11)(JM5)(Putative MAPK-activating protein PM27)(Cytoskeleton-related vitamin A-responsive protein) [Source:UniProtKB/Swiss-Prot;Acc:O75915]	0.935955	1.91316	8.43399	1.36193e-05
PH_hs_0000046	NM_004119.2	FLT3	FL cytokine receptor Precursor (EC 2.7.10.1)(Tyrosine-protein kinase receptor FLT3)(Stem cell tyrosine kinase 1)(STK-1)(CD135 antigen) [Source:UniProtKB/Swiss-Prot;Acc:P36888]	-1.22581	-2.33886	-8.41395	1.38859e-05
PH_hs_0030027	NM_002229.2	JUNB	Transcription factor jun-B [Source:UniProtKB/Swiss-Prot;Acc:P17275]	1.30991	2.47926	8.39599	1.41296e-05
PH_hs_0004967	NM_000397.3	CYBB	Cytochrome b-245 heavy chain (EC 1.-.-.-)(p22 phagocyte B-cytochrome)(Neutrophil cytochrome b 91 kDa polypeptide)(Heme-binding membrane glycoprotein gp91phox)(CGD91-phox)(gp91-phox)(gp91-1)(Cytochrome b(558) subunit beta)(Cytochrome b558 subunit beta)(Superoxide-generating NADPH oxidase heavy chain subunit)(NADPH oxidase 2) [Source:UniProtKB/Swiss-Prot;Acc:P04839]	1.6439	3.1251	8.30432	1.54492e-05
PH_hs_0037359	NM_194247.2	HNRNPA3	Heterogeneous nuclear ribonucleoprotein A3 (hnRNP A3) [Source:UniProtKB/Swiss-Prot;Acc:P51991]	-1.39225	-2.62488	-8.30274	1.54732e-05
PH_hs_0032657	NM_002560.2	P2RX4	P2X purinoceptor 4 (P2X4)(ATP receptor)(Purinergic receptor) [Source:UniProtKB/Swiss-Prot;Acc:Q99571]	0.869766	1.82737	8.28685	1.57157e-05
PH_hs_0000122	NM_001012718.1,NM_001012636.1,NM_001012635.1,NM_001012634.1,NM_001012633.1,NM_001012632.1,NM_004221.4,NM_001012631.1	IL32	Interleukin-32 Precursor (IL-32)(Natural killer cells protein 4)(Tumor necrosis factor alpha-inducing factor) [Source:UniProtKB/Swiss-Prot;Acc:P24001]	1.44267	2.71824	8.27657	1.5875e-05
PH_hs_0005117	NM_006407.3	ARL6IP5	PRA1 family protein 3 (ADP-ribosylation factor-like protein 6-interacting protein 5)(ARL-6-interacting protein 5)(Aip-5)(Glutamate transporter EAAC1-interacting protein)(GTRAP3-18)(Prenylated Rab acceptor protein 2)(Protein JWa)(Dermal papilla-derived protein 11)(JM5)(Putative MAPK-activating protein PM27)(Cytoskeleton-related vitamin A-responsive protein) [Source:UniProtKB/Swiss-Prot;Acc:O75915]	1.11081	2.15967	8.21111	1.69311e-05
PH_hs_0010169	NM_177405.1,NM_017424.2	CECR1	Cat eye syndrome critical region protein 1 Precursor [Source:UniProtKB/Swiss-Prot;Acc:Q9NZK5]	1.22697	2.34076	8.19269	1.7242e-05
PH_hs_0038190	NM_015177.1	DTX4	Protein deltex-4 (Deltex4)(RING finger protein 155) [Source:UniProtKB/Swiss-Prot;Acc:Q9Y2E6]	1.20484	2.30511	8.16591	1.77051e-05
PH_hs_0032680	NM_203288.1	PUM2,RP9P,RP9	NA	-1.09235	-2.13221	-8.1355	1.82478e-05
PH_hs_0026675	NM_152729.2	NT5DC1	5'-nucleotidase domain-containing protein 1 [Source:UniProtKB/Swiss-Prot;Acc:Q5TFE4]	1.13013	2.18878	8.12972	1.8353e-05
PH_hs_0000069	NM_000584.2	IL8	Interleukin-8 Precursor (IL-8)(C-X-C motif chemokine 8)(Monocyte-derived neutrophil chemotactic factor)(MDNCF)(T-cell chemotactic factor)(Neutrophil-activating protein 1)(NAP-1)(Protein 3-10C)(Granulocyte chemotactic protein 1)(GCP-1)(Monocyte-derived neutrophil-activating peptide)(MONAP)(Emoctakin) [Contains MDNCF-a(IL8/NAP1 form I)(GCP/IL-8 protein IV);Interleukin-8(IL-8(1-77))(MDNCF-b)(IL8/NAP…	2.9707	7.83918	8.1086	1.87431e-05
PH_hs_0002010	NM_012261.2	C20orf103	LAMP family protein C20orf103 Precursor [Source:UniProtKB/Swiss-Prot;Acc:Q9UJQ1]	-1.03733	-2.05242	-8.105	1.88104e-05
PH_hs_0002211	NM_005863.3,NM_001047160.1	NET1	Neuroepithelial cell-transforming gene 1 protein (p65 Net1 proto-oncogene)(Rho guanine nucleotide exchange factor 8) [Source:UniProtKB/Swiss-Prot;Acc:Q7Z628]	-1.22408	-2.33607	-8.10335	1.88414e-05
PH_hs_0023535	NM_024923.2	NUP210	Nuclear pore membrane glycoprotein 210 Precursor (POM210)(Nuclear pore protein gp210) [Source:UniProtKB/Swiss-Prot;Acc:Q8TEM1]	-1.62205	-3.07811	-8.094	1.9018e-05
PH_hs_0013701	NM_006519.1	DYNLT1	Dynein light chain Tctex-type 1 (T-complex testis-specific protein 1 homolog)(Protein CW-1) [Source:UniProtKB/Swiss-Prot;Acc:P63172]	0.868574	1.82586	8.07493	1.93838e-05
PH_hs_0024552	NM_152896.1	UHRF2	E3 ubiquitin-protein ligase UHRF2 (EC 6.3.2.-)(Ubiquitin-like PHD and RING finger domain-containing protein 2)(Ubiquitin-like-containing PHD and RING finger domains protein 2)(Np95/ICBP90-like RING finger protein)(Np95-like RING finger protein)(Nuclear zinc finger protein Np97)(RING finger protein 107) [Source:UniProtKB/Swiss-Prot;Acc:Q96PU4]	-1.0695	-2.0987	-8.0226	2.04279e-05
PH_hs_0000972	NM_012112.4	TPX2	Targeting protein for Xklp2 (Restricted expression proliferation-associated protein 100)(p100)(Differentially expressed in cancerous and non-cancerous lung cells 2)(DIL-2)(Protein fls353)(Hepatocellular carcinoma-associated antigen 519) [Source:UniProtKB/Swiss-Prot;Acc:Q9ULW0]	-1.079	-2.11257	-8.0207	2.0467e-05
PH_hs_0033183	NM_005483.2	CHAF1A	Chromatin assembly factor 1 subunit A (CAF-1 subunit A)(Chromatin assembly factor I p150 subunit)(CAF-I 150 kDa subunit)(CAF-Ip150)(hp150) [Source:UniProtKB/Swiss-Prot;Acc:Q13111]	-0.953862	-1.93705	-8.0061	2.07698e-05
PH_hs_0040362	NM_206855.1,NM_206854.1,NM_206853.1	QKI	Protein quaking (HqkI)(Hqk) [Source:UniProtKB/Swiss-Prot;Acc:Q96PU8]	1.11346	2.16364	7.99348	2.10355e-05
PH_hs_0019754	NM_020675.3	SPC25	Kinetochore protein Spc25 (hSpc25) [Source:UniProtKB/Swiss-Prot;Acc:Q9HBM1]	-1.12576	-2.18217	-7.92056	2.26455e-05
PH_hs_0001671	NM_016302.2	CRBN	Protein cereblon [Source:UniProtKB/Swiss-Prot;Acc:Q96SW2]	1.07174	2.10196	7.91971	2.26652e-05
PH_hs_0004525	NM_002228.3	JUN	Transcription factor AP-1 (Activator protein 1)(AP1)(Proto-oncogene c-jun)(V-jun avian sarcoma virus 17 oncogene homolog)(p39) [Source:UniProtKB/Swiss-Prot;Acc:P05412]	1.02679	2.03748	7.90409	2.30277e-05
PH_hs_0016869	NM_144595.3,NM_001040153.2	SLAIN1	SLAIN motif-containing protein 1 [Source:UniProtKB/Swiss-Prot;Acc:Q8ND83]	-1.54429	-2.91661	-7.89118	2.33321e-05
PH_hs_0000057	NM_001030287.2,NM_001040619.1,NM_001674.2	ATF3	Cyclic AMP-dependent transcription factor ATF-3 (cAMP-dependent transcription factor ATF-3)(Activating transcription factor 3) [Source:UniProtKB/Swiss-Prot;Acc:P18847]	1.11539	2.16653	7.87193	2.37944e-05
PH_hs_0001390	NM_002395.3	ME1	NADP-dependent malic enzyme (NADP-ME)(EC 1.1.1.40)(Malic enzyme 1) [Source:UniProtKB/Swiss-Prot;Acc:P48163]	1.37534	2.59429	7.86537	2.39542e-05
PH_hs_0028425	NM_001100409.1,NM_015571.2	SENP6	Sentrin-specific protease 6 (EC 3.4.22.-)(Sentrin/SUMO-specific protease SENP6)(SUMO-1-specific protease 1) [Source:UniProtKB/Swiss-Prot;Acc:Q9GZR1]	-0.942639	-1.92204	-7.84932	2.435e-05
PH_hs_0022166	NM_030769.1	NPL	N-acetylneuraminate lyase (NALase)(EC 4.1.3.3)(N-acetylneuraminic acid aldolase)(N-acetylneuraminate pyruvate-lyase)(Sialic acid lyase)(Sialate lyase)(Sialate-pyruvate lyase)(Sialic acid aldolase) [Source:UniProtKB/Swiss-Prot;Acc:Q9BXD5]	1.52288	2.87365	7.84622	2.44273e-05
PH_hs_0000530	NM_014176.3	UBE2T	Ubiquitin-conjugating enzyme E2 T (EC 6.3.2.19)(Ubiquitin-protein ligase T)(Ubiquitin carrier protein T) [Source:UniProtKB/Swiss-Prot;Acc:Q9NPD8]	-1.12775	-2.18517	-7.84601	2.44325e-05
PH_hs_0023813	NM_024808.2	C13orf34	Protein aurora borealis (HsBora) [Source:UniProtKB/Swiss-Prot;Acc:Q6PGQ7]	-1.04037	-2.05676	-7.82183	2.50449e-05
PH_hs_0018877	NM_001616.3	ACVR2A	Activin receptor type-2A Precursor (EC 2.7.11.30)(Activin receptor type IIA)(ACTR-IIA)(ACTRIIA) [Source:UniProtKB/Swiss-Prot;Acc:P27037]	1.24311	2.36708	7.80603	2.5454e-05
PH_hs_0015959	NM_024094.2	DSCC1	Sister chromatid cohesion protein DCC1 (Defective in sister chromatid cohesion protein 1 homolog) [Source:UniProtKB/Swiss-Prot;Acc:Q9BVC3]	-1.01568	-2.02186	-7.77046	2.64025e-05
PH_hs_0019221	NM_001032291.1,NM_001032290.1,NM_001005290.2,NM_032636.6	PSRC1	Proline/serine-rich coiled-coil protein 1 [Source:UniProtKB/Swiss-Prot;Acc:Q6PGN9]	-0.931005	-1.9066	-7.75225	2.69026e-05
PH_hs_0027206	NM_001048201.1,NM_013282.3	UHRF1	E3 ubiquitin-protein ligase UHRF1 (EC 6.3.2.-)(Ubiquitin-like PHD and RING finger domain-containing protein 1)(Ubiquitin-like-containing PHD and RING finger domains protein 1)(Inverted CCAAT box-binding protein of 90 kDa)(Transcription factor ICBP90)(Nuclear zinc finger protein Np95)(Nuclear protein 95)(HuNp95)(RING finger protein 106) [Source:UniProtKB/Swiss-Prot;Acc:Q96T88]	-1.07535	-2.10723	-7.72739	2.76028e-05
PH_hs_0002110	NM_031966.2	CCNB1	G2/mitotic-specific cyclin-B1 [Source:UniProtKB/Swiss-Prot;Acc:P14635]	-0.911292	-1.88073	-7.71613	2.79264e-05
PH_hs_0025002	NM_003248.3	THBS4	Thrombospondin-4 Precursor [Source:UniProtKB/Swiss-Prot;Acc:P35443]	-1.23676	-2.35669	-7.71576	2.7937e-05
PH_hs_0003879	NM_018986.3	SH3TC1	SH3 domain and tetratricopeptide repeats-containing protein 1 [Source:UniProtKB/Swiss-Prot;Acc:Q8TE82]	1.21005	2.31346	7.70591	2.82236e-05
PH_hs_0010701	NM_000416.2	IFNGR1	Interferon-gamma receptor alpha chain Precursor (IFN-gamma-R1)(CDw119)(CD119 antigen) [Source:UniProtKB/Swiss-Prot;Acc:P15260]	1.55654	2.94148	7.69631	2.85061e-05
PH_hs_0010433	NM_014265.4	ADAM28	Disintegrin and metalloproteinase domain-containing protein 28 Precursor (ADAM 28)(EC 3.4.24.-)(Metalloproteinase-like, disintegrin-like, and cysteine-rich protein L)(MDC-L)(Epididymial metalloproteinase-like, disintegrin-like, and cysteine-rich protein II)(eMDC II) [Source:UniProtKB/Swiss-Prot;Acc:Q9UKQ2]	1.57475	2.97883	7.69341	2.8592e-05
PH_hs_0011508	NM_004701.2	CCNB2	G2/mitotic-specific cyclin-B2 [Source:UniProtKB/Swiss-Prot;Acc:O95067]	-1.10784	-2.15523	-7.64439	3.00881e-05
PH_hs_0005136	NM_005084.3	AL035670.29,PLA2G7	NA	1.97108	3.92062	7.6337	3.04254e-05
PH_hs_0003684	NM_000617.2	SLC11A2	Natural resistance-associated macrophage protein 2 (NRAMP 2)(Divalent metal transporter 1)(DMT1) [Source:UniProtKB/Swiss-Prot;Acc:P49281]	1.8934	3.71511	7.62914	3.05708e-05
PH_hs_0024506	NM_022168.2	IFIH1	Interferon-induced helicase C domain-containing protein 1 (EC 3.6.1.-)(Interferon-induced with helicase C domain protein 1)(Helicase with 2 CARD domains)(Helicard)(Melanoma differentiation-associated protein 5)(MDA-5)(RNA helicase-DEAD box protein 116)(Murabutide down-regulated protein) [Source:UniProtKB/Swiss-Prot;Acc:Q9BYX4]	1.57954	2.98874	7.61921	3.08897e-05
PH_hs_0006036	NM_080682.1,NM_001078.2	VCAM1	Vascular cell adhesion protein 1 Precursor (V-CAM 1)(INCAM-100)(CD106 antigen) [Source:UniProtKB/Swiss-Prot;Acc:P19320]	1.82397	3.54054	7.60696	3.1288e-05
PH_hs_0002554	NM_130386.2	COLEC12	Collectin-12 (Collectin placenta protein 1)(hCL-P1)(CL-P1)(Nurse cell scavenger receptor 2)(Scavenger receptor with C-type lectin)(Scavenger receptor class A member 4) [Source:UniProtKB/Swiss-Prot;Acc:Q5KU26]	1.45781	2.74691	7.59627	3.16405e-05
PH_hs_0001863	NM_007315.3	STAT1	Signal transducer and activator of transcription 1-alpha/beta (Transcription factor ISGF-3 components p91/p84) [Source:UniProtKB/Swiss-Prot;Acc:P42224]	1.11691	2.16882	7.58294	3.20857e-05
PH_hs_0020488	NM_004237.2	TRIP13	Thyroid receptor-interacting protein 13 (Thyroid hormone receptor interactor 13)(TRIP-13)(Human papillomavirus type 16 E1 protein-binding protein)(HPV16 E1 protein-binding protein)(16E1-BP) [Source:UniProtKB/Swiss-Prot;Acc:Q15645]	-1.05126	-2.07234	-7.57849	3.22361e-05
PH_hs_0000040	NM_001558.3	IL10RA	Interleukin-10 receptor alpha chain Precursor (IL-10R-A)(IL-10R1)(CDw210a antigen) [Source:UniProtKB/Swiss-Prot;Acc:Q13651]	1.04357	2.06132	7.55654	3.29884e-05
PH_hs_0015176	NM_152556.2	C7orf60	UPF0532 protein C7orf60 [Source:UniProtKB/Swiss-Prot;Acc:Q1RMZ1]	1.42589	2.68681	7.49173	3.53241e-05
PH_hs_0023584	NM_022652.2,NM_001946.2	DUSP6	Dual specificity protein phosphatase 6 (EC 3.1.3.48)(EC 3.1.3.16)(Mitogen-activated protein kinase phosphatase 3)(MAP kinase phosphatase 3)(MKP-3)(Dual specificity protein phosphatase PYST1) [Source:UniProtKB/Swiss-Prot;Acc:Q16828]	1.34281	2.53646	7.46579	3.63093e-05
PH_hs_0022714	NM_001098517.1,NM_014333.3	CADM1	Cell adhesion molecule 1 Precursor (Immunoglobulin superfamily member 4)(Nectin-like protein 2)(NECL-2)(Tumor suppressor in lung cancer 1)(TSLC-1)(Synaptic cell adhesion molecule)(Spermatogenic immunoglobulin superfamily)(SgIGSF) [Source:UniProtKB/Swiss-Prot;Acc:Q9BY67]	1.19262	2.28567	7.41425	3.83568e-05
PH_hs_0001282	NM_175873.4	ANKRD43	Ankyrin repeat domain-containing protein 43 Precursor [Source:UniProtKB/Swiss-Prot;Acc:Q2M3V2]	1.93264	3.81754	7.34935	4.1117e-05
PH_hs_0009177	NM_005957.3	MTHFR	Methylenetetrahydrofolate reductase (EC 1.5.1.20) [Source:UniProtKB/Swiss-Prot;Acc:P42898]	1.49848	2.82544	7.29272	4.37034e-05
PH_hs_0028247	NM_006136.2	NA	NA	0.928887	1.90381	7.2853	4.40553e-05
PH_hs_0033487	NM_002534.2	OAS1	2'-5'-oligoadenylate synthetase 1 ((2-5')oligo(A) synthetase 1)(2-5A synthetase 1)(EC 2.7.7.-)(p46/p42 OAS)(E18/E16) [Source:UniProtKB/Swiss-Prot;Acc:P00973]	1.45335	2.73844	7.27999	4.43092e-05
PH_hs_0001767	NM_001548.3	IFIT1	Interferon-induced protein with tetratricopeptide repeats 1 (IFIT-1)(Interferon-induced 56 kDa protein)(IFI-56K) [Source:UniProtKB/Swiss-Prot;Acc:P09914]	1.95054	3.86519	7.27801	4.44039e-05
PH_hs_0014081	NM_015994.2	ATP6V1D	V-type proton ATPase subunit D (V-ATPase subunit D)(Vacuolar proton pump subunit D)(V-ATPase 28 kDa accessory protein) [Source:UniProtKB/Swiss-Prot;Acc:Q9Y5K8]	0.939904	1.9184	7.26711	4.49314e-05
PH_hs_0005573	NM_007005.3	TLE4	Transducin-like enhancer protein 4 [Source:UniProtKB/Swiss-Prot;Acc:Q04727]	-1.004	-2.00556	-7.26417	4.50746e-05
PH_hs_0002045	NM_021209.3	NLRC4	NLR family CARD domain-containing protein 4 (Caspase recruitment domain-containing protein 12)(Ice protease-activating factor)(Ipaf)(CARD, LRR, and NACHT-containing protein)(Clan protein) [Source:UniProtKB/Swiss-Prot;Acc:Q9NPP4]	1.33059	2.51506	7.25251	4.56479e-05
PH_hs_0022850	NM_001775.2	CD38	ADP-ribosyl cyclase 1 (EC 3.2.2.5)(Cyclic ADP-ribose hydrolase 1)(cADPr hydrolase 1)(T10)(CD38 antigen) [Source:UniProtKB/Swiss-Prot;Acc:P28907]	-0.94516	-1.9254	-7.22466	4.70498e-05
PH_hs_0016839	NM_016040.3	TMED5	Transmembrane emp24 domain-containing protein 5 Precursor [Source:UniProtKB/Swiss-Prot;Acc:Q9Y3A6]	0.886837	1.84912	7.22143	4.72156e-05
PH_hs_0023009	NM_002467.4	MYC	Myc proto-oncogene protein (c-Myc)(Transcription factor p64) [Source:UniProtKB/Swiss-Prot;Acc:P01106]	-1.05951	-2.08423	-7.21946	4.73169e-05
PH_hs_0020769	NM_020125.2	SLAMF8	SLAM family member 8 Precursor (B-lymphocyte activator macrophage expressed)(BCM-like membrane protein) [Source:UniProtKB/Swiss-Prot;Acc:Q9P0V8]	1.39032	2.62136	7.17446	4.96976e-05
PH_hs_0013473	NM_001731.2	BTG1	Protein BTG1 (B-cell translocation gene 1 protein) [Source:UniProtKB/Swiss-Prot;Acc:P62324]	0.839908	1.78994	7.14607	5.12666e-05
PH_hs_0035442	NM_030769.1	NPL,GEMIN6,AC018693.5	NA	1.30522	2.47122	7.12677	5.23644e-05
PH_hs_0014428	NM_014711.4	AC012621.2	Centrosomal protein of 110 kDa (Cep110) [Source:UniProtKB/Swiss-Prot;Acc:O43303]	-1.79166	-3.46214	-7.12442	5.25001e-05
PH_hs_0010411	NM_001001701.3	C4orf3	Uncharacterized protein C4orf3 (Hepatitis C virus F protein-transactivated protein 1)(HCV F-transactivated protein 1) [Source:UniProtKB/Swiss-Prot;Acc:Q8WVX3]	0.86738	1.82435	7.07769	5.52735e-05
PH_hs_0004390	NM_003897.3	IER3,IER3,IER3,IER3,IER3,IER3	NA	1.40722	2.65225	7.066	5.59918e-05
PH_hs_0023926	NM_002738.6	PRKCB	Protein kinase C beta type (PKC-beta)(PKC-B)(EC 2.7.11.13) [Source:UniProtKB/Swiss-Prot;Acc:P05771]	1.46376	2.75827	7.05511	5.66703e-05
PH_hs_0000418	NM_054016.1	FUSIP1,BX511012.5-2,RP11-183M13.1	NA	-1.05753	-2.08137	-7.04329	5.74169e-05
PH_hs_0004352	NM_000591.2,NM_001040021.1	CD14	Monocyte differentiation antigen CD14 Precursor (Myeloid cell-specific leucine-rich glycoprotein)(CD14 antigen) [Contains Monocyte differentiation antigen CD14, urinary form;Monocyte differentiation antigen CD14, membrane-bound form] [Source:UniProtKB/Swiss-Prot;Acc:P08571]	1.54876	2.92567	7.03048	5.82384e-05
PH_hs_0004731	NM_000784.3	CYP27A1	Sterol 26-hydroxylase, mitochondrial Precursor (EC 1.14.13.15)(Cytochrome P450 27)(Cytochrome P-450C27/25)(Sterol 27-hydroxylase)(Vitamin D(3) 25-hydroxylase)(5-beta-cholestane-3-alpha,7-alpha,12-alpha-triol 27-hydroxylase) [Source:UniProtKB/Swiss-Prot;Acc:Q02318]	1.07878	2.11224	6.99502	6.05799e-05
PH_hs_0023383	NM_001465.3,NM_199335.2	FYB	FYN-binding protein (FYN-T-binding protein)(FYB-120/130)(p120/p130)(SLP-76-associated phosphoprotein)(SLAP-130)(Adhesion and degranulation promoting adaptor protein)(ADAP) [Source:UniProtKB/Swiss-Prot;Acc:O15117]	1.02632	2.03683	6.96418	6.27001e-05
PH_hs_0025815	NM_006100.2	ST3GAL6	Type 2 lactosamine alpha-2,3-sialyltransferase (EC 2.4.99.-)(CMP-NeuAc:beta-galactoside alpha-2,3-sialyltransferase VI)(ST3Gal VI)(Sialyltransferase 10) [Source:UniProtKB/Swiss-Prot;Acc:Q9Y274]	0.831713	1.7798	6.96012	6.29855e-05
PH_hs_0022771	NM_022145.3	CENPK	Centromere protein K (CENP-K)(Interphase centromere complex protein 37)(Protein AF-5alpha)(p33) [Source:UniProtKB/Swiss-Prot;Acc:Q9BS16]	-1.59272	-3.01618	-6.95475	6.33646e-05
PH_hs_0003653	NM_006884.2,NM_003030.3	SHOX2	Short stature homeobox protein 2 (Paired-related homeobox protein SHOT)(Homeobox protein Og12X) [Source:UniProtKB/Swiss-Prot;Acc:O60902]	0.855283	1.80911	6.92864	6.52441e-05
PH_hs_0023056	NM_203401.1,NM_203399.1,NM_005563.3	STMN1	Stathmin (Phosphoprotein p19)(pp19)(Leukemia-associated phosphoprotein p18)(Oncoprotein 18)(Op18)(pp17)(Prosolin)(Metablastin)(Protein Pr22) [Source:UniProtKB/Swiss-Prot;Acc:P16949]	-1.0731	-2.10395	-6.92625	6.54193e-05
PH_hs_0015557	NM_015103.2	PLXND1	Plexin-D1 Precursor [Source:UniProtKB/Swiss-Prot;Acc:Q9Y4D7]	0.992126	1.98911	6.91919	6.59398e-05
PH_hs_0023396	NM_001079691.1,NM_052818.2	N4BP2L1	NEDD4-binding protein 2-like 1 [Source:UniProtKB/Swiss-Prot;Acc:Q5TBK1]	1.12239	2.17708	6.91785	6.60389e-05
PH_hs_0005575	NM_001436.3	FBL	rRNA 2'-O-methyltransferase fibrillarin (EC 2.1.1.-)(34 kDa nucleolar scleroderma antigen) [Source:UniProtKB/Swiss-Prot;Acc:P22087]	-0.884246	-1.8458	-6.90684	6.68608e-05
PH_hs_0000494	NM_173626.2	SLC26A11	Sodium-independent sulfate anion transporter (Solute carrier family 26 member 11) [Source:UniProtKB/Swiss-Prot;Acc:Q86WA9]	1.19906	2.29589	6.90172	6.72467e-05
PH_hs_0006072	NM_175931.1,NM_005187.4	CBFA2T3	Protein CBFA2T3 (Myeloid translocation gene on chromosome 16 protein)(hMTG16)(MTG8-related protein 2)(Zinc finger MYND domain-containing protein 4) [Source:UniProtKB/Swiss-Prot;Acc:O75081]	-1.10895	-2.15688	-6.89304	6.79063e-05
PH_hs_0009437	NM_001067.2	TOP2A	DNA topoisomerase 2-alpha (EC 5.99.1.3)(DNA topoisomerase II, alpha isozyme) [Source:UniProtKB/Swiss-Prot;Acc:P11388]	-1.03392	-2.04759	-6.8857	6.84699e-05
PH_hs_0032608	NM_006509.2	RELB	Transcription factor RelB (I-Rel) [Source:UniProtKB/Swiss-Prot;Acc:Q01201]	1.2877	2.44139	6.86359	7.01984e-05
PH_hs_0030160	NM_181738.1,NM_005809.4	PRDX2	Peroxiredoxin-2 (EC 1.11.1.15)(Thioredoxin peroxidase 1)(Thioredoxin-dependent peroxide reductase 1)(Thiol-specific antioxidant protein)(TSA)(PRP)(Natural killer cell-enhancing factor B)(NKEF-B) [Source:UniProtKB/Swiss-Prot;Acc:P32119]	1.49446	2.81759	6.85106	7.11984e-05
PH_hs_0031885	NM_032782.3	HAVCR2	Hepatitis A virus cellular receptor 2 Precursor (HAVcr-2)(T-cell immunoglobulin and mucin domain-containing protein 3)(TIMD-3)(T-cell membrane protein 3)(TIM-3) [Source:UniProtKB/Swiss-Prot;Acc:Q8TDQ0]	1.36204	2.57048	6.84596	7.16105e-05
PH_hs_0024782	NM_001690.2	ATP6V1A	V-type proton ATPase catalytic subunit A (V-ATPase subunit A)(EC 3.6.3.14)(Vacuolar proton pump subunit alpha)(V-ATPase 69 kDa subunit)(Vacuolar ATPase isoform VA68) [Source:UniProtKB/Swiss-Prot;Acc:P38606]	1.00399	2.00554	6.84509	7.16812e-05
PH_hs_0004996	NM_002110.2	HCK	Tyrosine-protein kinase HCK (EC 2.7.10.2)(Hemopoietic cell kinase)(p59-HCK/p60-HCK) [Source:UniProtKB/Swiss-Prot;Acc:P08631]	1.12364	2.17897	6.83897	7.21787e-05
PH_hs_0011459	NM_007294.3,NM_007299.3,NM_007298.3,NM_007297.3,NM_007300.3	BRCA1	Breast cancer type 1 susceptibility protein (EC 6.3.2.-)(RING finger protein 53) [Source:UniProtKB/Swiss-Prot;Acc:P38398]	-0.97953	-1.97182	-6.83884	7.21899e-05
PH_hs_0035556	NM_001018058.1,NM_012252.2	TFEC	Transcription factor EC (Protein TFE-C)(Transcription factor EC-like)(hTFEC-L) [Source:UniProtKB/Swiss-Prot;Acc:O14948]	0.816013	1.76053	6.81892	7.38368e-05
PH_hs_0035980	NM_032957.3,NM_016434.2	RTEL1	Regulator of telomere elongation helicase 1 (EC 3.6.1.-)(Novel helicase-like) [Source:UniProtKB/Swiss-Prot;Acc:Q9NZ71]	-1.18524	-2.27401	-6.7987	7.55515e-05
PH_hs_0000840	NM_004227.3	CYTH3	Cytohesin-3 (PH, SEC7 and coiled-coil domain-containing protein 3)(ARF nucleotide-binding site opener 3)(Protein ARNO3)(General receptor of phosphoinositides 1)(Grp1) [Source:UniProtKB/Swiss-Prot;Acc:O43739]	0.926869	1.90115	6.79267	7.60709e-05
PH_hs_0024978	NM_000637.2	GSR	Glutathione reductase, mitochondrial Precursor (GRase)(GR)(EC 1.8.1.7) [Source:UniProtKB/Swiss-Prot;Acc:P00390]	0.862709	1.81845	6.78947	7.63483e-05
PH_hs_0010107	NM_005461.3	MAFB	Transcription factor MafB (Maf-B)(V-maf musculoaponeurotic fibrosarcoma oncogene homolog B) [Source:UniProtKB/Swiss-Prot;Acc:Q9Y5Q3]	1.38088	2.60428	6.78608	7.66438e-05
PH_hs_0017079	NM_024660.2	TMEM149	Transmembrane protein 149 Precursor (U2 small nuclear RNA auxiliary factor 1-like 4) [Source:UniProtKB/Swiss-Prot;Acc:Q9H665]	1.2133	2.31867	6.78116	7.70745e-05
PH_hs_0030922	NM_003851.2	CREG1	Protein CREG1 Precursor (Cellular repressor of E1A-stimulated genes 1) [Source:UniProtKB/Swiss-Prot;Acc:O75629]	1.17523	2.25829	6.76561	7.84514e-05
PH_hs_0029345	NM_178558.4	ZNF680	Zinc finger protein 680 [Source:UniProtKB/Swiss-Prot;Acc:Q8NEM1]	-1.2946	-2.45309	-6.72503	8.21754e-05
PH_hs_0010728	NM_004079.3	CTSS	Cathepsin S Precursor (EC 3.4.22.27) [Source:UniProtKB/Swiss-Prot;Acc:P25774]	1.18923	2.28032	6.72044	8.26085e-05
PH_hs_0026670	NM_000688.4,NM_199166.1	ALAS1	5-aminolevulinate synthase, nonspecific, mitochondrial Precursor (EC 2.3.1.37)(5-aminolevulinic acid synthase)(Delta-aminolevulinate synthase)(Delta-ALA synthetase)(ALAS-H) [Source:UniProtKB/Swiss-Prot;Acc:P13196]	1.0398	2.05594	6.6977	8.4792e-05
PH_hs_0004242	NM_032299.2	DCUN1D5	DCN1-like protein 5 (Defective in cullin neddylation protein 1-like protein 5)(DCUN1 domain-containing protein 5) [Source:UniProtKB/Swiss-Prot;Acc:Q9BTE7]	-0.735986	-1.66554	-6.68109	8.64265e-05
PH_hs_0018545	NM_178507.2	OAF	Out at first protein homolog Precursor (HCV NS5A-transactivated protein 13 target protein 2) [Source:UniProtKB/Swiss-Prot;Acc:Q86UD1]	-1.16318	-2.2395	-6.66062	8.84878e-05
PH_hs_0003937	NM_018685.2	ANLN	Actin-binding protein anillin [Source:UniProtKB/Swiss-Prot;Acc:Q9NQW6]	-0.958658	-1.9435	-6.65614	8.89458e-05
PH_hs_0031552	NM_194450.2,NM_194448.2,NM_194447.2,NM_016184.3	ZNF705A,CLEC4A	NA	2.03716	4.10437	6.64383	9.02181e-05
PH_hs_0003499	NM_005496.3,NM_001002800.1	SMC4	Structural maintenance of chromosomes protein 4 (Chromosome-associated polypeptide C)(hCAP-C)(XCAP-C homolog) [Source:UniProtKB/Swiss-Prot;Acc:Q9NTJ3]	-0.97585	-1.9668	-6.63771	9.08587e-05
PH_hs_0011381	NM_033402.3,NM_001077501.1	LRRCC1	Leucine-rich repeat and coiled-coil domain-containing protein 1 (Centrosomal leucine-rich repeat and coiled-coil domain-containing protein) [Source:UniProtKB/Swiss-Prot;Acc:Q9C099]	-1.49492	-2.81849	-6.63765	9.08645e-05
PH_hs_0009361	NM_001197.3	BIK	Bcl-2-interacting killer (Apoptosis inducer NBK)(BP4)(BIP1) [Source:UniProtKB/Swiss-Prot;Acc:Q13323]	-0.945388	-1.92571	-6.63315	9.13386e-05
PH_hs_0008141	NM_080725.1	SRXN1,AL121758.24-1	NA	1.04382	2.06168	6.61216	9.35854e-05
PH_hs_0023415	NM_173200.1,NM_173198.1,NM_006981.2	NR4A3	Nuclear receptor subfamily 4 group A member 3 (Nuclear hormone receptor NOR-1)(Neuron-derived orphan receptor 1)(Mitogen-induced nuclear orphan receptor) [Source:UniProtKB/Swiss-Prot;Acc:Q92570]	1.37162	2.5876	6.60874	9.39566e-05
PH_hs_0007166	NM_000576.2	IL1B	Interleukin-1 beta Precursor (IL-1 beta)(Catabolin) [Source:UniProtKB/Swiss-Prot;Acc:P01584]	1.17538	2.25852	6.57292	9.79474e-05
PH_hs_0029288	NM_005625.3,NM_001007070.1,NM_001007069.1,NM_001007068.1,NM_001007067.1	RP11-77G22.3,SDCBP	NA	1.25961	2.39431	6.57014	9.82644e-05
PH_hs_0027523	NM_001010935.1,NM_002884.2	NA	NA	0.852206	1.80526	6.5698	9.83037e-05
PH_hs_0004662	NM_020529.2	NFKBIA	NF-kappa-B inhibitor alpha (I-kappa-B-alpha)(IkappaBalpha)(IkB-alpha)(Major histocompatibility complex enhancer-binding protein MAD3) [Source:UniProtKB/Swiss-Prot;Acc:P25963]	1.78214	3.43936	6.53956	0.000101831
PH_hs_0010524	NM_005806.2	OLIG2	Oligodendrocyte transcription factor 2 (Oligo2)(Class B basic helix-loop-helix protein 1)(bHLHB1)(Protein kinase C-binding protein RACK17)(Protein kinase C-binding protein 2) [Source:UniProtKB/Swiss-Prot;Acc:Q13516]	1.18058	2.26668	6.53695	0.000102142
PH_hs_0023142	NM_001034.2	RRM2	Ribonucleoside-diphosphate reductase subunit M2 (EC 1.17.4.1)(Ribonucleotide reductase small subunit)(Ribonucleotide reductase small chain) [Source:UniProtKB/Swiss-Prot;Acc:P31350]	-0.962069	-1.9481	-6.53116	0.000102834
PH_hs_0014995	NM_014033.3	METTL7A	Methyltransferase-like protein 7A Precursor (EC 2.1.1.-)(Protein AAM-B) [Source:UniProtKB/Swiss-Prot;Acc:Q9H8H3]	0.700695	1.62529	6.52879	0.00010312
PH_hs_0032928	NM_004172.4	SLC1A3	Excitatory amino acid transporter 1 (Sodium-dependent glutamate/aspartate transporter 1)(GLAST-1)(Solute carrier family 1 member 3) [Source:UniProtKB/Swiss-Prot;Acc:P43003]	0.934254	1.9109	6.50656	0.000105837
PH_hs_0004593	NM_007111.4	TFDP1	Transcription factor Dp-1 (E2F dimerization partner 1)(DRTF1-polypeptide 1)(DRTF1) [Source:UniProtKB/Swiss-Prot;Acc:Q14186]	-1.02317	-2.03237	-6.50584	0.000105926
PH_hs_0025763	NM_032017.1	STK40	Serine/threonine-protein kinase 40 (EC 2.7.11.1)(SINK-homologous serine/threonine-protein kinase)(Sugen kinase 495)(SgK495) [Source:UniProtKB/Swiss-Prot;Acc:Q8N2I9]	0.755815	1.68859	6.50231	0.000106366
PH_hs_0004322	NM_006748.3,NM_001045557.2,NM_001045556.2	SLA	SRC-like-adapter (Src-like-adapter protein 1)(hSLAP) [Source:UniProtKB/Swiss-Prot;Acc:Q13239]	0.961391	1.94719	6.48642	0.000108367
PH_hs_0002081	NM_001042453.1,NM_001042452.1,NM_016542.3	RP6-213H19.1	Serine/threonine-protein kinase MST4 (EC 2.7.11.1)(Mammalian STE20-like protein kinase 4)(STE20-like kinase MST4)(MST-4)(Serine/threonine-protein kinase MASK)(Mst3 and SOK1-related kinase) [Source:UniProtKB/Swiss-Prot;Acc:Q9P289]	-1.56217	-2.95297	-6.48081	0.000109084
PH_hs_0023447	NM_001068.2	TOP2B	DNA topoisomerase 2-beta (EC 5.99.1.3)(DNA topoisomerase II, beta isozyme) [Source:UniProtKB/Swiss-Prot;Acc:Q02880]	-1.09324	-2.13353	-6.46667	0.000110912
PH_hs_0000204	NM_001007231.1,NM_014882.2	ARHGAP25	Rho GTPase-activating protein 25 (Rho-type GTPase-activating protein 25) [Source:UniProtKB/Swiss-Prot;Acc:P42331]	0.808078	1.75088	6.46605	0.000110993
PH_hs_0004464	NM_002736.2	PRKAR2B	cAMP-dependent protein kinase type II-beta regulatory subunit [Source:UniProtKB/Swiss-Prot;Acc:P31323]	-0.68205	-1.60442	-6.46293	0.000111402
PH_hs_0020101	NM_006432.3	NPC2	Epididymal secretory protein E1 Precursor (Niemann-Pick disease type C2 protein)(hE1) [Source:UniProtKB/Swiss-Prot;Acc:P61916]	1.26442	2.40231	6.46202	0.000111521
PH_hs_0012879	NM_021244.4	RRAGD	Ras-related GTP-binding protein D (Rag D)(RagD) [Source:UniProtKB/Swiss-Prot;Acc:Q9NQL2]	1.05807	2.08215	6.45733	0.000112138
PH_hs_0011494	NM_001080449.1	DNA2	DNA2-like helicase (EC 3.6.1.-)(DNA replication ATP-dependent helicase-like homolog) [Source:UniProtKB/Swiss-Prot;Acc:P51530]	-1.10576	-2.15212	-6.44718	0.000113487
PH_hs_0019288	NM_016464.3	TMEM138	Transmembrane protein 138 [Source:UniProtKB/Swiss-Prot;Acc:Q9NPI0]	0.96013	1.94548	6.43971	0.000114491
PH_hs_0014029	NM_016279.3	CDH9	Cadherin-9 Precursor [Source:UniProtKB/Swiss-Prot;Acc:Q9ULB4]	-1.16021	-2.23491	-6.43774	0.000114758
PH_hs_0023027	NM_014500.3	HTATSF1	HIV Tat-specific factor 1 (Tat-SF1) [Source:UniProtKB/Swiss-Prot;Acc:O43719]	-0.71777	-1.64464	-6.43525	0.000115095
PH_hs_0031766	NM_147783.2,NM_147782.2,NM_147781.2,NM_147780.2,NM_001908.3	CTSB	Cathepsin B Precursor (EC 3.4.22.1)(Cathepsin B1)(APP secretase)(APPS) [Contains Cathepsin B light chain;Cathepsin B heavy chain] [Source:UniProtKB/Swiss-Prot;Acc:P07858]	1.6334	3.10244	6.42769	0.000116127
PH_hs_0015493	NM_018170.3	RPRD1A	Regulation of nuclear pre-mRNA domain-containing protein 1A (Cyclin-dependent kinase inhibitor 2B-related protein)(p15INK4B-related protein) [Source:UniProtKB/Swiss-Prot;Acc:Q96P16]	-0.726222	-1.6543	-6.42655	0.000116284
PH_hs_0014926	NM_006368.4	CREB3	Cyclic AMP-responsive element-binding protein 3 (cAMP-responsive element-binding protein 3)(CREB-3)(Luman)(Transcription factor LZIP-alpha) [Contains Processed cyclic AMP-responsive element-binding protein 3] [Source:UniProtKB/Swiss-Prot;Acc:O43889]	0.724416	1.65223	6.42499	0.000116499
PH_hs_0037808	NM_017414.3	USP18	Ubl carboxyl-terminal hydrolase 18 (EC 3.1.2.-)(Ubl thioesterase 18)(ISG15-specific-processing protease)(43 kDa ISG15-specific protease)(hUBP43) [Source:UniProtKB/Swiss-Prot;Acc:Q9UMW8]	0.987455	1.98268	6.42282	0.000116797
PH_hs_0006705	NM_018136.4	ASPM	Abnormal spindle-like microcephaly-associated protein (Abnormal spindle protein homolog)(Asp homolog) [Source:UniProtKB/Swiss-Prot;Acc:Q8IZT6]	-1.30834	-2.47656	-6.41856	0.000117388
PH_hs_0005691	NM_015397.2	WDR40A	WD repeat-containing protein 40A (Centrosome-related protein TCC52)(Testis cancer centrosome-related protein) [Source:UniProtKB/Swiss-Prot;Acc:Q5T6F0]	-1.07459	-2.10612	-6.41071	0.000118482
PH_hs_0032124	NM_006469.4	IVNS1ABP	Influenza virus NS1A-binding protein (NS1-binding protein)(NS1-BP)(Aryl hydrocarbon receptor-associated protein 3) [Source:UniProtKB/Swiss-Prot;Acc:Q9Y6Y0]	0.796386	1.73674	6.40583	0.000119169
PH_hs_0013316	NM_003064.2	SLPI	Antileukoproteinase Precursor (ALP)(Secretory leukocyte protease inhibitor)(HUSI-1)(Seminal proteinase inhibitor)(BLPI)(Mucus proteinase inhibitor)(MPI)(WAP four-disulfide core domain protein 4)(Protease inhibitor WAP4) [Source:UniProtKB/Swiss-Prot;Acc:P03973]	-0.903865	-1.87107	-6.39884	0.000120159
PH_hs_0004288	NM_002840.3,NM_130440.2	PTPRF	Receptor-type tyrosine-protein phosphatase F Precursor (EC 3.1.3.48)(Leukocyte common antigen related)(LAR) [Source:UniProtKB/Swiss-Prot;Acc:P10586]	-1.10893	-2.15686	-6.32689	0.000130895
PH_hs_0032835	NM_001017964.1	PI4KA,YDJC	NA	-0.737482	-1.66726	-6.3264	0.000130973
PH_hs_0025441	NM_001553.1	IGFBP7	Insulin-like growth factor-binding protein 7 Precursor (IGF-binding protein 7)(IGFBP-7)(IBP-7)(MAC25 protein)(Prostacyclin-stimulating factor)(PGI2-stimulating factor)(IGFBP-rP1)(Tumor-derived adhesion factor)(TAF) [Source:UniProtKB/Swiss-Prot;Acc:Q16270]	-0.79287	-1.73252	-6.3142	0.000132894
PH_hs_0010150	NM_006207.1	PDGFRL	Platelet-derived growth factor receptor-like protein Precursor (PDGF receptor beta-like tumor suppressor) [Source:UniProtKB/Swiss-Prot;Acc:Q15198]	1.4576	2.74652	6.30373	0.000134571
PH_hs_0018454	NM_007292.4,NM_004035.5	ACOX1	Peroxisomal acyl-coenzyme A oxidase 1 (AOX)(EC 1.3.3.6)(Palmitoyl-CoA oxidase)(Straight-chain acyl-CoA oxidase)(SCOX) [Source:UniProtKB/Swiss-Prot;Acc:Q15067]	0.926425	1.90056	6.3034	0.000134624
PH_hs_0004579	NM_001040280.1,NM_004233.3	CD83	CD83 antigen Precursor (Cell surface protein HB15)(B-cell activation protein)(CD83 antigen) [Source:UniProtKB/Swiss-Prot;Acc:Q01151]	1.34426	2.53901	6.29076	0.000136676
PH_hs_0023645	NM_024570.2	RNASEH2B	Ribonuclease H2 subunit B (RNase H2 subunit B)(Ribonuclease HI subunit B)(Aicardi-Goutieres syndrome 2 protein)(AGS2)(Deleted in lymphocytic leukemia 8) [Source:UniProtKB/Swiss-Prot;Acc:Q5TBB1]	-1.04125	-2.05801	-6.28832	0.000137077
PH_hs_0026349	NM_031271.3	TEX15	Testis-expressed sequence 15 protein (Cancer/testis antigen 42)(CT42) [Source:UniProtKB/Swiss-Prot;Acc:Q9BXT5]	-1.23584	-2.35518	-6.2682	0.000140427
PH_hs_0031523	NM_001035534.1,NM_022833.2	FAM129B	Niban-like protein 1 (Protein FAM129B)(Meg-3) [Source:UniProtKB/Swiss-Prot;Acc:Q96TA1]	0.922272	1.8951	6.26003	0.000141813
PH_hs_0009338	NM_006578.3,NM_016194.3	GNB5	Guanine nucleotide-binding protein subunit beta-5 (Transducin beta chain 5)(Gbeta5) [Source:UniProtKB/Swiss-Prot;Acc:O14775]	-0.813384	-1.75733	-6.25989	0.000141836
PH_hs_0033367	NM_021199.2	SQRDL	Sulfide:quinone oxidoreductase, mitochondrial Precursor (EC 1.-.-.-) [Source:UniProtKB/Swiss-Prot;Acc:Q9Y6N5]	0.825092	1.77165	6.24862	0.000143774
PH_hs_0013490	NM_001066.2	TNFRSF1B	Tumor necrosis factor receptor superfamily member 1B Precursor (Tumor necrosis factor receptor 2)(TNF-R2)(Tumor necrosis factor receptor type II)(p75)(p80 TNF-alpha receptor)(CD120b antigen)(Etanercept) [Contains Tumor necrosis factor receptor superfamily member 1b, membrane form;Tumor necrosis factor-binding protein 2(TBPII)(TBP-2)] [Source:UniProtKB/Swiss-Prot;Acc:P20333]	0.846745	1.79844	6.24361	0.000144642
PH_hs_0025623	NM_012257.3	HBP1	HMG box-containing protein 1 (HMG box transcription factor 1)(High mobility group box transcription factor 1) [Source:UniProtKB/Swiss-Prot;Acc:O60381]	0.756431	1.68931	6.24155	0.000145002
PH_hs_0026002	NM_024051.2	GGCT,AC005154.6	NA	-0.754146	-1.68663	-6.23465	0.000146214
PH_hs_0009662	NM_001040167.1	LFNG,AC092488.3-1	NA	1.01523	2.02123	6.23083	0.000146889
PH_hs_0004728	NM_206963.1,NM_002888.2	RARRES1	Retinoic acid receptor responder protein 1 (RAR-responsive protein TIG1)(Tazarotene-induced gene 1 protein) [Source:UniProtKB/Swiss-Prot;Acc:P49788]	1.21456	2.32071	6.22922	0.000147173
PH_hs_0022214	NM_002408.3	MGAT2	Alpha-1,6-mannosyl-glycoprotein 2-beta-N-acetylglucosaminyltransferase (EC 2.4.1.143)(Mannoside acetylglucosaminyltransferase 2)(N-glycosyl-oligosaccharide-glycoprotein N-acetylglucosaminyltransferase II)(Beta-1,2-N-acetylglucosaminyltransferase II)(GlcNAc-T II)(GNT-II) [Source:UniProtKB/Swiss-Prot;Acc:Q10469]	-0.742917	-1.67356	-6.22639	0.000147677
PH_hs_0002232	NM_005853.5	IRX5	Iroquois-class homeodomain protein IRX-5 (Iroquois homeobox protein 5)(Homeodomain protein IRXB2)(IRX-2A) [Source:UniProtKB/Swiss-Prot;Acc:P78411]	-0.882127	-1.84309	-6.22088	0.000148662
PH_hs_0006333	NM_022836.2	DCLRE1B	DNA cross-link repair 1B protein (hSNM1B) [Source:UniProtKB/Swiss-Prot;Acc:Q9H816]	-0.868696	-1.82601	-6.22016	0.000148792
PH_hs_0022390	NM_000276.3,NM_001587.3	AL022162.1,OCRL	NA	-1.44698	-2.72637	-6.21696	0.000149369
PH_hs_0002452	NM_005296.2	LPAR4	Lysophosphatidic acid receptor 4 (LPA receptor 4)(LPA-4)(P2Y purinoceptor 9)(P2Y9)(Purinergic receptor 9)(G-protein coupled receptor 23)(P2Y5-like receptor) [Source:UniProtKB/Swiss-Prot;Acc:Q99677]	-0.990795	-1.98728	-6.2085	0.000150903
PH_hs_0003514	NM_032435.2	MAP3K19	Mitogen-activated protein kinase kinase kinase (EC 2.7.11.25)(Mixed lineage kinase 4) [Source:UniProtKB/Swiss-Prot;Acc:Q5TCX8]	-1.05999	-2.08492	-6.20228	0.000152043
PH_hs_0013424	NM_020062.3	SLC2A4RG	SLC2A4 regulator (GLUT4 enhancer factor)(GEF)(Huntington disease gene regulatory region-binding protein 1)(HDBP-1) [Source:UniProtKB/Swiss-Prot;Acc:Q9NR83]	-0.718879	-1.6459	-6.19864	0.000152713
PH_hs_0023499	NM_001024956.2,NM_006918.4	SC5DL	Lathosterol oxidase (EC 1.14.21.6)(Lathosterol 5-desaturase)(Delta(7)-sterol 5-desaturase)(C-5 sterol desaturase)(Sterol-C5-desaturase) [Source:UniProtKB/Swiss-Prot;Acc:O75845]	0.873809	1.8325	6.18229	0.000155768
PH_hs_0027061	NM_007282.4,NM_183381.2	RNF13	RING finger protein 13 [Source:UniProtKB/Swiss-Prot;Acc:O43567]	0.944336	1.9243	6.17135	0.000157848
PH_hs_0028863	NM_024629.2	MLF1IP	Centromere protein U (CENP-U(50))(CENP-U)(CENP-50)(Interphase centromere complex protein 24)(MLF1-interacting protein)(KSHV latent nuclear antigen-interacting protein 1)(Polo-box-interacting protein 1) [Source:UniProtKB/Swiss-Prot;Acc:Q71F23]	-0.889205	-1.85216	-6.16722	0.000158643
PH_hs_0019724	NM_003596.3	TPST1	Protein-tyrosine sulfotransferase 1 (EC 2.8.2.20)(Tyrosylprotein sulfotransferase-1)(TPST-1) [Source:UniProtKB/Swiss-Prot;Acc:O60507]	1.1571	2.23009	6.16659	0.000158764
PH_hs_0001709	NM_005621.1	S100A12	Protein S100-A12 (S100 calcium-binding protein A12)(Calgranulin-C)(CAGC)(CGRP)(Neutrophil S100 protein)(Calcium-binding protein in amniotic fluid 1)(CAAF1)(p6) [Contains Calcitermin] [Source:UniProtKB/Swiss-Prot;Acc:P80511]	1.03914	2.05501	6.1659	0.000158896
PH_hs_0004587	NM_005384.2	NFIL3	Nuclear factor interleukin-3-regulated protein (E4 promoter binding-protein 4)(Interleukin-3 promoter transcriptional activator)(Transcriptional activator NF-IL3A)(Interleukin-3 binding-protein 1) [Source:UniProtKB/Swiss-Prot;Acc:Q16649]	0.780237	1.71741	6.16516	0.00015904
PH_hs_0007225	NM_016448.2	DTL	Denticleless protein homolog (Lethal(2) denticleless protein homolog)(Ddb1- and Cul4-associated factor 2)(Retinoic acid-regulated nuclear matrix-associated protein) [Source:UniProtKB/Swiss-Prot;Acc:Q9NZJ0]	-0.808296	-1.75114	-6.15504	0.000161008
PH_hs_0034266	NM_002127.4	HLA-G,HLA-G,HLA-G,HLA-G,HLA-G,HLA-G,HLA-G	NA	0.769401	1.70456	6.14636	0.000162717
PH_hs_0024337	NM_007276.3,NM_016587.2	CBX3	Chromobox protein homolog 3 (Heterochromatin protein 1 homolog gamma)(HP1 gamma)(Modifier 2 protein)(HECH) [Source:UniProtKB/Swiss-Prot;Acc:Q13185]	-0.84597	-1.79747	-6.14488	0.00016301
PH_hs_0024288	NM_020840.1	FNIP2	Folliculin-interacting protein 2 (FNIP1-like protein) [Source:UniProtKB/Swiss-Prot;Acc:Q9P278]	1.07532	2.10719	6.58606	0.000163661
PH_hs_0010341	NM_177948.2,NM_177947.2,NM_016607.3	ARMCX3	Armadillo repeat-containing X-linked protein 3 (Protein ALEX3)(ARM protein lost in epithelial cancers on chromosome X 3) [Source:UniProtKB/Swiss-Prot;Acc:Q9UH62]	0.740025	1.6702	6.13531	0.000164921
PH_hs_0009230	NM_012291.4	ESPL1	Separin (EC 3.4.22.49)(Separase)(Caspase-like protein ESPL1)(Extra spindle poles-like 1 protein) [Source:UniProtKB/Swiss-Prot;Acc:Q14674]	-0.871587	-1.82967	-6.13123	0.000165742
PH_hs_0023221	NM_017925.4	DENND4C	DENN domain-containing protein 4C [Source:UniProtKB/Swiss-Prot;Acc:Q5VZ89]	1.08734	2.12482	6.13007	0.000165978
PH_hs_0024412	NM_000405.4	GM2A	Ganglioside GM2 activator Precursor (GM2-AP)(Cerebroside sulfate activator protein)(Shingolipid activator protein 3)(SAP-3) [Contains Ganglioside GM2 activator isoform short] [Source:UniProtKB/Swiss-Prot;Acc:P17900]	0.988945	1.98473	6.12907	0.00016618
PH_hs_0005737	NM_014923.3,NM_001079673.1	FNDC3A	Fibronectin type-III domain-containing protein 3a [Source:UniProtKB/Swiss-Prot;Acc:Q9Y2H6]	0.698832	1.62319	6.12877	0.000166241
PH_hs_0023988	NM_022818.4	MAP1LC3B	Microtubule-associated proteins 1A/1B light chain 3B Precursor (Microtubule-associated protein 1 light chain 3 beta)(MAP1A/1B light chain 3 B)(MAP1A/MAP1B LC3 B)(MAP1 light chain 3-like protein 2)(Autophagy-related protein LC3 B)(Autophagy-related ubiquitin-like modifier LC3 B) [Source:UniProtKB/Swiss-Prot;Acc:Q9GZQ8]	0.663943	1.58441	6.1255	0.000166904
PH_hs_0024229	NM_006633.2	IQGAP2	Ras GTPase-activating-like protein IQGAP2 [Source:UniProtKB/Swiss-Prot;Acc:Q13576]	0.914754	1.88525	6.11113	0.000169857
PH_hs_0014612	NM_001042517.1	DIAPH3	Protein diaphanous homolog 3 (Diaphanous-related formin-3)(DRF3) [Source:UniProtKB/Swiss-Prot;Acc:Q9NSV4]	-1.3767	-2.59674	-6.1106	0.000169968
PH_hs_0017023	NM_152421.3	FAM69B	Protein FAM69B [Source:UniProtKB/Swiss-Prot;Acc:Q5VUD6]	-0.970623	-1.95969	-6.10691	0.000170736
PH_hs_0004294	NM_005441.2	CHAF1B,RP3-359N14.1	NA	-1.01846	-2.02575	-6.10481	0.000171174
PH_hs_0030089	NM_019111.3	HLA-DRA,HLA-DRA,HLA-DRA,HLA-DRA,HLA-DRA,HLA-DRA,HLA-DRA	NA	0.951843	1.93434	6.0934	0.00017358
PH_hs_0010440	NM_005211.3	CSF1R	Macrophage colony-stimulating factor 1 receptor Precursor (CSF-1-R)(EC 2.7.10.1)(Fms proto-oncogene)(c-fms)(CD115 antigen) [Source:UniProtKB/Swiss-Prot;Acc:P07333]	0.89509	1.85973	6.08347	0.000175703
PH_hs_0023033	NM_003128.2	SPTBN1	Spectrin beta chain, brain 1 (Spectrin, non-erythroid beta chain 1)(Beta-II spectrin)(Fodrin beta chain) [Source:UniProtKB/Swiss-Prot;Acc:Q01082]	-1.5463	-2.92066	-6.0675	0.000179178
PH_hs_0033103	NM_152896.1	UHRF2	E3 ubiquitin-protein ligase UHRF2 (EC 6.3.2.-)(Ubiquitin-like PHD and RING finger domain-containing protein 2)(Ubiquitin-like-containing PHD and RING finger domains protein 2)(Np95/ICBP90-like RING finger protein)(Np95-like RING finger protein)(Nuclear zinc finger protein Np97)(RING finger protein 107) [Source:UniProtKB/Swiss-Prot;Acc:Q96PU4]	-0.954567	-1.938	-6.06406	0.000179936
PH_hs_0004101	NM_006845.3	KIF2C	Kinesin-like protein KIF2C (Mitotic centromere-associated kinesin)(MCAK)(Kinesin-like protein 6) [Source:UniProtKB/Swiss-Prot;Acc:Q99661]	-0.8964	-1.86142	-6.06362	0.000180034
PH_hs_0024939	NM_033515.2	ARHGAP18	Rho GTPase-activating protein 18 (Rho-type GTPase-activating protein 18)(MacGAP) [Source:UniProtKB/Swiss-Prot;Acc:Q8N392]	1.43303	2.70012	6.05234	0.000182544
PH_hs_0010858	NM_014791.2	MELK	Maternal embryonic leucine zipper kinase (hMELK)(EC 2.7.11.1)(Protein kinase PK38)(hPK38) [Source:UniProtKB/Swiss-Prot;Acc:Q14680]	-0.945317	-1.92561	-6.03727	0.000185961
PH_hs_0009710	NM_014363.4	SACS	Sacsin [Source:UniProtKB/Swiss-Prot;Acc:Q9NZJ4]	-1.05376	-2.07594	-6.03698	0.000186028
PH_hs_0028839	NM_197939.1,NM_032322.3	RNF135	RING finger protein 135 [Source:UniProtKB/Swiss-Prot;Acc:Q8IUD6]	1.04385	2.06172	6.03428	0.000186647
PH_hs_0005822	NM_018410.3	HJURP	Holliday junction recognition protein (14-3-3-associated AKT substrate)(Fetal liver-expressing gene 1 protein)(Up-regulated in lung cancer 9) [Source:UniProtKB/Swiss-Prot;Acc:Q8NCD3]	-0.95514	-1.93877	-6.03332	0.000186869
PH_hs_0035467	NM_003377.3	VEGFB	Vascular endothelial growth factor B Precursor (VEGF-B)(VEGF-related factor)(VRF) [Source:UniProtKB/Swiss-Prot;Acc:P49765]	0.925549	1.89941	6.03167	0.000187247
PH_hs_0003412	NM_174971.1,NM_174970.1,NM_174969.1,NM_174968.1,NM_174967.1,NM_174966.1,NM_174965.1,NM_174964.1,NM_174963.1,NM_006279.2	ST3GAL3	CMP-N-acetylneuraminate-beta-1,4-galactoside alpha-2,3-sialyltransferase (EC 2.4.99.6)(N-acetyllactosaminide alpha-2,3-sialyltransferase)(Gal beta-1,3(4) GlcNAc alpha-2,3 sialyltransferase)(ST3GalIII)(ST3N)(Sialyltransferase 6) [Source:UniProtKB/Swiss-Prot;Acc:Q11203]	-0.747408	-1.67877	-6.01637	0.000190814
PH_hs_0037750	NM_018169.2	C12orf35	Uncharacterized protein C12orf35 [Source:UniProtKB/Swiss-Prot;Acc:Q9HCM1]	0.908525	1.87713	6.00305	0.000193978
PH_hs_0005443	NM_032251.4	CCDC88B	Coiled-coil domain-containing protein 88B (Brain leucine zipper domain-containing protein)(Hook-related protein 3)(HkRP3) [Source:UniProtKB/Swiss-Prot;Acc:A6NC98]	-0.826257	-1.77308	-5.99559	0.000195774
PH_hs_0009336	NM_018354.1	C20orf46	Transmembrane protein C20orf46 [Source:UniProtKB/Swiss-Prot;Acc:Q9NUR3]	1.86844	3.65136	5.97275	0.000201391
PH_hs_0004062	NM_000474.3	TWIST1	Twist-related protein 1 (H-twist) [Source:UniProtKB/Swiss-Prot;Acc:Q15672]	-0.795305	-1.73544	-5.95937	0.00020476
PH_hs_0030039	NM_004289.6	AC090377.15-1,C17orf57,NFE2L3	NA	1.02931	2.04105	5.95786	0.000205146
PH_hs_0001501	NM_006461.3	SPAG5	Sperm-associated antigen 5 (Astrin)(Mitotic spindle-associated protein p126)(MAP126)(Deepest) [Source:UniProtKB/Swiss-Prot;Acc:Q96R06]	-0.853579	-1.80698	-5.94992	0.000207177
PH_hs_0029542	NM_002906.3	GS1-309P15.3,RDX	NA	0.86999	1.82765	5.94626	0.000208124
PH_hs_0026672	NM_001995.2	ACSL1	Long-chain-fatty-acid--CoA ligase 1 (EC 6.2.1.3)(Long-chain acyl-CoA synthetase 1)(LACS 1)(Long-chain acyl-CoA synthetase 2)(LACS 2)(Palmitoyl-CoA ligase 1)(Palmitoyl-CoA ligase 2)(Acyl-CoA synthetase 1)(ACS1)(Long-chain fatty acid-CoA ligase 2) [Source:UniProtKB/Swiss-Prot;Acc:P33121]	0.971847	1.96135	5.92388	0.000214
PH_hs_0023118	NM_022136.3	SAMSN1	SAM domain-containing protein SAMSN-1 (SAM domain, SH3 domain and nuclear localization signals protein 1)(SH3-SAM adaptor protein)(Hematopoietic adaptor containing SH3 and SAM domains 1) [Source:UniProtKB/Swiss-Prot;Acc:Q9NSI8]	1.70758	3.26613	5.89355	0.000222258
PH_hs_0014765	NM_001560.2	IL13RA1	Interleukin-13 receptor alpha-1 chain Precursor (IL-13R-alpha-1)(IL-13RA-1)(Cancer/testis antigen 19)(CT19)(CD213a1 antigen) [Source:UniProtKB/Swiss-Prot;Acc:P78552]	0.899955	1.86601	5.88005	0.000226042
PH_hs_0000868	NM_005327.2	HADH	Hydroxyacyl-coenzyme A dehydrogenase, mitochondrial Precursor (HCDH)(EC 1.1.1.35)(Short chain 3-hydroxyacyl-CoA dehydrogenase)(Medium and short chain L-3-hydroxyacyl-coenzyme A dehydrogenase) [Source:UniProtKB/Swiss-Prot;Acc:Q16836]	-0.795777	-1.73601	-5.86182	0.000231266
PH_hs_0010330	NM_014783.3	ARHGAP11A	Rho GTPase-activating protein 11A (Rho-type GTPase-activating protein 11A) [Source:UniProtKB/Swiss-Prot;Acc:Q6P4F7]	-1.04246	-2.05974	-5.84584	0.000235954
PH_hs_0002167	NM_018204.3,NM_001098525.1	CKAP2	Cytoskeleton-associated protein 2 (Tumor- and microtubule-associated protein)(CTCL tumor antigen se20-10) [Source:UniProtKB/Swiss-Prot;Acc:Q8WWK9]	-0.971154	-1.96041	-5.84502	0.000236197
PH_hs_0034665	NM_022468.4	MMP25	Matrix metalloproteinase-25 Precursor (MMP-25)(EC 3.4.24.-)(Membrane-type matrix metalloproteinase 6)(MT-MMP 6)(Membrane-type-6 matrix metalloproteinase)(MT6-MMP)(Leukolysin) [Source:UniProtKB/Swiss-Prot;Acc:Q9NPA2]	1.52912	2.8861	5.83847	0.000238149
PH_hs_0036058	NM_001013398.1,NM_000598.4	IGFBP3	Insulin-like growth factor-binding protein 3 Precursor (IGF-binding protein 3)(IGFBP-3)(IBP-3) [Source:UniProtKB/Swiss-Prot;Acc:P17936]	1.1532	2.22406	5.83791	0.000238317
PH_hs_0000566	NM_001006642.1,NM_001006643.1,NM_001006641.1,NM_052901.2	SLC25A25	Calcium-binding mitochondrial carrier protein SCaMC-2 (Small calcium-binding mitochondrial carrier protein 2)(Mitochondrial ATP-Mg/Pi carrier protein 3)(Mitochondrial Ca(2+)-dependent solute carrier protein 3)(Solute carrier family 25 member 25) [Source:UniProtKB/Swiss-Prot;Acc:Q6KCM7]	0.936464	1.91383	5.8376	0.000238409
PH_hs_0014797	NM_058179.2,NM_021154.3	PSAT1	Phosphoserine aminotransferase (EC 2.6.1.52)(Phosphohydroxythreonine aminotransferase)(PSAT) [Source:UniProtKB/Swiss-Prot;Acc:Q9Y617]	-0.740289	-1.67051	-5.82706	0.000241594
PH_hs_0004386	NM_006813.2	PNRC1	Proline-rich nuclear receptor coactivator 1 (Proline-rich protein 2)(B4-2 protein) [Source:UniProtKB/Swiss-Prot;Acc:Q12796]	0.686418	1.60928	5.82364	0.000242636
PH_hs_0024679	NM_005077.3	TLE1	Transducin-like enhancer protein 1 (Enhancer of split groucho-like protein 1)(ESG1)(E(Sp1) homolog) [Source:UniProtKB/Swiss-Prot;Acc:Q04724]	-0.799053	-1.73996	-5.82254	0.00024297
PH_hs_0029733	NM_002356.5	MARCKS	Myristoylated alanine-rich C-kinase substrate (MARCKS)(Protein kinase C substrate, 80 kDa protein, light chain)(PKCSL)(80K-L protein) [Source:UniProtKB/Swiss-Prot;Acc:P29966]	1.32866	2.5117	5.81969	0.000243845
PH_hs_0002291	NM_018137.2	PRMT6	Protein arginine N-methyltransferase 6 (EC 2.1.1.-)(Heterogeneous nuclear ribonucleoprotein methyltransferase-like protein 6) [Source:UniProtKB/Swiss-Prot;Acc:Q96LA8]	-0.819016	-1.7642	-5.81877	0.000244129
PH_hs_0020362	NM_080668.3	CDCA5	Sororin (Cell division cycle-associated protein 5)(p35) [Source:UniProtKB/Swiss-Prot;Acc:Q96FF9]	-0.886244	-1.84836	-5.8154	0.000245166
PH_hs_0012697	NM_012478.3	WBP2	WW domain-binding protein 2 (WBP-2) [Source:UniProtKB/Swiss-Prot;Acc:Q969T9]	0.75922	1.69258	5.8123	0.000246128
PH_hs_0008587	NM_001395.2	DUSP9	Dual specificity protein phosphatase 9 (EC 3.1.3.48)(EC 3.1.3.16)(Mitogen-activated protein kinase phosphatase 4)(MAP kinase phosphatase 4)(MKP-4) [Source:UniProtKB/Swiss-Prot;Acc:Q99956]	-1.02879	-2.04031	-5.80648	0.000247941
PH_hs_0006588	NM_007317.1	KIF22	Kinesin-like protein KIF22 (Kinesin-like DNA-binding protein)(Kinesin-like protein 4) [Source:UniProtKB/Swiss-Prot;Acc:Q14807]	-0.821781	-1.76759	-5.79887	0.000250333
PH_hs_0033073	NM_001003943.1,NM_001003942.1,NM_033503.3,NM_001003940.1	BMF	Bcl-2-modifying factor [Source:UniProtKB/Swiss-Prot;Acc:Q96LC9]	1.13037	2.18915	5.79078	0.000252906
PH_hs_0010548	NM_007207.3,NM_144729.1,NM_144728.1	DUSP10	Dual specificity protein phosphatase 10 (EC 3.1.3.48)(EC 3.1.3.16)(Mitogen-activated protein kinase phosphatase 5)(MAP kinase phosphatase 5)(MKP-5) [Source:UniProtKB/Swiss-Prot;Acc:Q9Y6W6]	0.774855	1.71102	5.78681	0.000254179
PH_hs_0004594	NM_006285.2	TESK1	Dual specificity testis-specific protein kinase 1 (EC 2.7.12.1)(Testicular protein kinase 1) [Source:UniProtKB/Swiss-Prot;Acc:Q15569]	0.90287	1.86978	5.78515	0.000254714
PH_hs_0008774	NM_004180.2	TANK	TRAF family member-associated NF-kappa-B activator (TRAF-interacting protein)(I-TRAF) [Source:UniProtKB/Swiss-Prot;Acc:Q92844]	0.753768	1.68619	5.78369	0.000255182
PH_hs_0025087	NM_013322.2	SNX10	Sorting nexin-10 [Source:UniProtKB/Swiss-Prot;Acc:Q9Y5X0]	-1.19699	-2.29262	-5.77093	0.000259338
PH_hs_0032504	NM_020382.3	SNRNP35,SETD8,AL356585.7-4	NA	-0.800693	-1.74194	-5.75831	0.000263519
PH_hs_0023109	NM_004892.4	SEC22B	Vesicle-trafficking protein SEC22b (SEC22 vesicle-trafficking protein homolog B)(SEC22 vesicle-trafficking protein-like 1)(ERS24)(ERS-24) [Source:UniProtKB/Swiss-Prot;Acc:O75396]	0.846953	1.7987	5.75665	0.000264076
PH_hs_0018024	NM_001177.3	ARL1	ADP-ribosylation factor-like protein 1 [Source:UniProtKB/Swiss-Prot;Acc:P40616]	0.650628	1.56985	5.74805	0.000266974
PH_hs_0000318	NM_001974.3	EMR1	EGF-like module-containing mucin-like hormone receptor-like 1 Precursor (Cell surface glycoprotein EMR1)(EMR1 hormone receptor) [Source:UniProtKB/Swiss-Prot;Acc:Q14246]	1.09708	2.13921	5.72676	0.000274297
PH_hs_0010651	NM_022845.2,NM_001755.2	CBFB	Core-binding factor subunit beta (CBF-beta)(Polyomavirus enhancer-binding protein 2 beta subunit)(PEBP2-beta)(PEA2-beta)(SL3-3 enhancer factor 1 subunit beta)(SL3/AKV core-binding factor beta subunit) [Source:UniProtKB/Swiss-Prot;Acc:Q13951]	-0.784521	-1.72252	-5.72377	0.000275341
PH_hs_0027843	NM_020223.2	FAM20C	Dentin matrix protein 4 Precursor (DMP-4)(Protein FAM20C) [Source:UniProtKB/Swiss-Prot;Acc:Q8IXL6]	0.900144	1.86625	5.71928	0.00027692
PH_hs_0025294	NM_001958.2	EEF1A2	Elongation factor 1-alpha 2 (EF-1-alpha-2)(Elongation factor 1 A-2)(eEF1A-2)(Statin S1) [Source:UniProtKB/Swiss-Prot;Acc:Q05639]	-2.14647	-4.42744	-5.71467	0.000278553
PH_hs_0032575	NM_001295.2	CCR1	C-C chemokine receptor type 1 (C-C CKR-1)(CC-CKR-1)(CCR-1)(CCR1)(Macrophage inflammatory protein 1-alpha receptor)(MIP-1alpha-R)(RANTES-R)(HM145)(LD78 receptor)(CD191 antigen) [Source:UniProtKB/Swiss-Prot;Acc:P32246]	0.822582	1.76857	5.71467	0.000278553
PH_hs_0026336	NM_004556.2	NFKBIE	NF-kappa-B inhibitor epsilon (NF-kappa-BIE)(I-kappa-B-epsilon)(IkappaBepsilon)(IkB-epsilon)(IkB-E) [Source:UniProtKB/Swiss-Prot;Acc:O00221]	0.849718	1.80215	5.70494	0.000282029
PH_hs_0023135	NM_014819.4	PJA2	E3 ubiquitin-protein ligase Praja2 (Praja-2)(EC 6.3.2.-)(RING finger protein 131) [Source:UniProtKB/Swiss-Prot;Acc:O43164]	0.636978	1.55507	5.68945	0.000287663
PH_hs_0036027	NM_001001548.2	CD36	Platelet glycoprotein 4 (Platelet glycoprotein IV)(GPIV)(Glycoprotein IIIb)(GPIIIB)(Leukocyte differentiation antigen CD36)(PAS IV)(PAS-4)(Platelet collagen receptor)(Fatty acid translocase)(FAT)(Thrombospondin receptor)(CD36 antigen) [Source:UniProtKB/Swiss-Prot;Acc:P16671]	1.3119	2.48268	5.68415	0.000289617
PH_hs_0025444	NM_003380.3	VIM	Vimentin [Source:UniProtKB/Swiss-Prot;Acc:P08670]	0.816115	1.76066	5.67857	0.00029169
PH_hs_0022275	NM_012343.3,NM_182977.2	NNT	NAD(P) transhydrogenase, mitochondrial Precursor (EC 1.6.1.2)(Nicotinamide nucleotide transhydrogenase)(Pyridine nucleotide transhydrogenase) [Source:UniProtKB/Swiss-Prot;Acc:Q13423]	-0.94092	-1.91975	-5.67674	0.000292372
PH_hs_0029356	NM_001319.6	CSNK1G2	Casein kinase I isoform gamma-2 (CKI-gamma 2)(EC 2.7.11.1) [Source:UniProtKB/Swiss-Prot;Acc:P78368]	-2.88765	-7.40062	-5.67663	0.000292417
PH_hs_0006103	NM_022157.2	RRAGC	Ras-related GTP-binding protein C (Rag C)(RagC)(GTPase-interacting protein 2)(TIB929) [Source:UniProtKB/Swiss-Prot;Acc:Q9HB90]	0.644899	1.56363	5.66627	0.000296318
PH_hs_0034301	NM_012249.3	RHOQ,AC073869.22	NA	1.00733	2.01018	5.66564	0.000296558
PH_hs_0011515	NM_004828.3	NCR2	Natural cytotoxicity triggering receptor 2 Precursor (Natural killer cell p44-related protein)(NK-p44)(NKp44)(NK cell-activating receptor)(Lymphocyte antigen 95 homolog)(CD336 antigen) [Source:UniProtKB/Swiss-Prot;Acc:O95944]	-2.1968	-4.58461	-5.6629	0.000297603
PH_hs_0022287	NM_000041.2	APOE	Apolipoprotein E Precursor (Apo-E) [Source:UniProtKB/Swiss-Prot;Acc:P02649]	1.37349	2.59096	5.66121	0.000298247
PH_hs_0009295	NM_024792.1	FAM57A	Protein FAM57A (Protein CT120) [Source:UniProtKB/Swiss-Prot;Acc:Q8TBR7]	-1.171	-2.25168	-5.65318	0.000301331
PH_hs_0002520	NM_001081976.1,NM_020683.6	ADORA3	Adenosine A3 receptor [Source:UniProtKB/Swiss-Prot;Acc:P33765]	0.969339	1.95794	5.63718	0.000307586
PH_hs_0015077	NM_052911.2	ESCO1	N-acetyltransferase ESCO1 (EC 2.3.1.-)(Establishment of cohesion 1 homolog 1)(ECO1 homolog 1)(ESO1 homolog 1)(Establishment factor-like protein 1)(EFO1p)(hEFO1)(CTF7 homolog 1) [Source:UniProtKB/Swiss-Prot;Acc:Q5FWF5]	0.706519	1.63186	5.63063	0.000310185
PH_hs_0025090	NM_001018160.1,NM_001018159.1,NM_003905.3	APPBP1	NEDD8-activating enzyme E1 regulatory subunit (Amyloid protein-binding protein 1)(Amyloid beta precursor protein-binding protein 1, 59 kDa)(APP-BP1)(Proto-oncogene protein 1) [Source:UniProtKB/Swiss-Prot;Acc:Q13564]	-0.837219	-1.7866	-5.62717	0.000311568
PH_hs_0005815	NM_018492.2	PBK	Lymphokine-activated killer T-cell-originated protein kinase (EC 2.7.12.2)(T-LAK cell-originated protein kinase)(PDZ-binding kinase)(Spermatogenesis-related protein kinase)(SPK)(MAPKK-like protein kinase)(Nori-3)(Cancer/testis antigen 84)(CT84) [Source:UniProtKB/Swiss-Prot;Acc:Q96KB5]	-1.096	-2.13762	-5.61814	0.000315213
PH_hs_0001810	NM_033055.2	HIAT1	Hippocampus abundant transcript 1 protein (Putative tetracycline transporter-like protein) [Source:UniProtKB/Swiss-Prot;Acc:Q96MC6]	0.584348	1.49936	5.61615	0.000316018
PH_hs_0016067	NM_024315.2	C7orf23	Transmembrane protein C7orf23 [Source:UniProtKB/Swiss-Prot;Acc:Q9BU79]	1.00806	2.01121	5.60498	0.000320602
PH_hs_0006569	NM_001042551.1,NM_001042550.1,NM_006444.2	SMC2	Structural maintenance of chromosomes protein 2 (Chromosome-associated protein E)(hCAP-E)(XCAP-E homolog) [Source:UniProtKB/Swiss-Prot;Acc:O95347]	-1.08845	-2.12645	-5.60466	0.000320735
PH_hs_0004265	NM_023009.5	MARCKSL1	MARCKS-related protein (MARCKS-like protein 1)(Macrophage myristoylated alanine-rich C kinase substrate)(Mac-MARCKS)(MacMARCKS) [Source:UniProtKB/Swiss-Prot;Acc:P49006]	0.713274	1.63952	5.58447	0.000329199
PH_hs_0003699	NM_014777.2	URB2	Unhealthy ribosome biogenesis protein 2 homolog [Source:UniProtKB/Swiss-Prot;Acc:Q14146]	-1.12888	-2.18689	-5.57247	0.000334349
PH_hs_0006244	NM_004520.3,NM_001098511.1	KIF2A	Kinesin-like protein KIF2A (Kinesin-2)(HK2) [Source:UniProtKB/Swiss-Prot;Acc:O00139]	-0.798279	-1.73903	-5.57116	0.000334916
PH_hs_0004551	NM_001337.3	CX3CR1	CX3C chemokine receptor 1 (C-X3-C CKR-1)(CX3CR1)(Fractalkine receptor)(G-protein coupled receptor 13)(V28)(Beta chemokine receptor-like 1)(CMK-BRL-1)(CMKBLR1) [Source:UniProtKB/Swiss-Prot;Acc:P49238]	-1.03872	-2.0544	-5.56699	0.000336726
PH_hs_0000323	NM_004995.2	MMP14	Matrix metalloproteinase-14 Precursor (MMP-14)(EC 3.4.24.80)(Membrane-type matrix metalloproteinase 1)(MT-MMP 1)(MTMMP1)(Membrane-type-1 matrix metalloproteinase)(MT1-MMP)(MT1MMP)(MMP-X1) [Source:UniProtKB/Swiss-Prot;Acc:P50281]	0.961869	1.94783	5.56636	0.000337004
PH_hs_0001555	NM_018309.2	TBC1D23	TBC1 domain family member 23 (HCV non-structural protein 4A-transactivated protein 1) [Source:UniProtKB/Swiss-Prot;Acc:Q9NUY8]	0.822577	1.76856	5.55914	0.000340169
PH_hs_0019278	NM_006045.1	ATP9A	Probable phospholipid-transporting ATPase IIA (EC 3.6.3.1)(ATPase class II type 9A)(ATPase IIA) [Source:UniProtKB/Swiss-Prot;Acc:O75110]	1.02486	2.03477	5.54768	0.000345258
PH_hs_0002853	NM_021190.2	PTBP2	Polypyrimidine tract-binding protein 2 (Neurally-enriched homolog of PTB)(Neural polypyrimidine tract-binding protein)(PTB-like protein) [Source:UniProtKB/Swiss-Prot;Acc:Q9UKA9]	-1.00167	-2.00232	-5.53738	0.000349905
PH_hs_0017507	NM_016617.2	UFM1	Ubiquitin-fold modifier 1 Precursor [Source:UniProtKB/Swiss-Prot;Acc:P61960]	1.11927	2.17237	5.53269	0.000352045
PH_hs_0023357	NM_144665.2	SESN3	Sestrin-3 [Source:UniProtKB/Swiss-Prot;Acc:P58005]	-0.920292	-1.8925	-5.51413	0.000360643
PH_hs_0033094	NM_002033.3	FUT4	Alpha-(1,3)-fucosyltransferase (EC 2.4.1.-)(Galactoside 3-L-fucosyltransferase)(Fucosyltransferase 4)(Fucosyltransferase IV)(FucT-IV)(Fuc-TIV)(ELAM-1 ligand fucosyltransferase) [Source:UniProtKB/Swiss-Prot;Acc:P22083]	-0.894109	-1.85846	-5.50564	0.000364654
PH_hs_0001821	NM_014689.2	DOCK10	Dedicator of cytokinesis protein 10 (Zizimin-3) [Source:UniProtKB/Swiss-Prot;Acc:Q96BY6]	0.723928	1.65167	5.48918	0.000372565
PH_hs_0022266	NM_178585.2,NM_014991.4	WDFY3	WD repeat and FYVE domain-containing protein 3 (Autophagy-linked FYVE protein)(Alfy) [Source:UniProtKB/Swiss-Prot;Acc:Q8IZQ1]	0.862181	1.81778	5.48414	0.000375026
PH_hs_0004632	NM_000129.3	F13A1	Coagulation factor XIII A chain Precursor (Coagulation factor XIIIa)(EC 2.3.2.13)(Protein-glutamine gamma-glutamyltransferase A chain)(Transglutaminase A chain) [Source:UniProtKB/Swiss-Prot;Acc:P00488]	0.801131	1.74247	5.4719	0.000381075
PH_hs_0009342	NM_032782.3	HAVCR2	Hepatitis A virus cellular receptor 2 Precursor (HAVcr-2)(T-cell immunoglobulin and mucin domain-containing protein 3)(TIMD-3)(T-cell membrane protein 3)(TIM-3) [Source:UniProtKB/Swiss-Prot;Acc:Q8TDQ0]	0.969088	1.9576	5.42821	0.000403532
PH_hs_0023373	NM_032208.2	ANTXR1	Anthrax toxin receptor 1 Precursor (Tumor endothelial marker 8) [Source:UniProtKB/Swiss-Prot;Acc:Q9H6X2]	0.808566	1.75147	5.41967	0.000408087
PH_hs_0015723	NM_006343.2	MERTK	Proto-oncogene tyrosine-protein kinase MER Precursor (C-mer)(EC 2.7.10.1)(Receptor tyrosine kinase MerTK) [Source:UniProtKB/Swiss-Prot;Acc:Q12866]	1.23733	2.35761	5.40941	0.000413631
PH_hs_0004405	NM_000713.2	BLVRB	Flavin reductase (FR)(EC 1.5.1.30)(NADPH-dependent diaphorase)(NADPH-flavin reductase)(FLR)(Biliverdin reductase B)(BVR-B)(EC 1.3.1.24)(Biliverdin-IX beta-reductase)(Green heme-binding protein)(GHBP) [Source:UniProtKB/Swiss-Prot;Acc:P30043]	0.937055	1.91462	5.40042	0.000418562
PH_hs_0005492	NM_130841.2,NM_130840.2,NM_020632.2	ATP6V0A4	V-type proton ATPase 116 kDa subunit a isoform 4 (V-ATPase 116 kDa isoform a4)(Vacuolar proton translocating ATPase 116 kDa subunit a isoform 4)(Vacuolar proton translocating ATPase 116 kDa subunit a kidney isoform) [Source:UniProtKB/Swiss-Prot;Acc:Q9HBG4]	1.77387	3.41969	5.73306	0.000420092
PH_hs_0027344	NM_021249.3,NM_152233.2	SNX6	Sorting nexin-6 (TRAF4-associated factor 2) [Source:UniProtKB/Swiss-Prot;Acc:Q9UNH7]	0.885722	1.84769	5.3849	0.000427214
PH_hs_0015296	NM_016417.2	GLRX5	Glutaredoxin-related protein 5 [Source:UniProtKB/Swiss-Prot;Acc:Q86SX6]	-0.736753	-1.66642	-5.37733	0.000431504
PH_hs_0023382	NM_020771.3	HACE1	E3 ubiquitin-protein ligase HACE1 (EC 6.3.2.-)(HECT domain and ankyrin repeat-containing E3 ubiquitin-protein ligase 1) [Source:UniProtKB/Swiss-Prot;Acc:Q8IYU2]	-1.10973	-2.15805	-5.37517	0.000432741
PH_hs_0006287	NM_003504.3	CDC45L	CDC45-related protein (Cdc45)(PORC-PI-1) [Source:UniProtKB/Swiss-Prot;Acc:O75419]	1.31	2.47941	5.36872	0.000436446
PH_hs_0002308	NM_006052.1	DSCR3	Down syndrome critical region protein 3 (Down syndrome critical region protein A) [Source:UniProtKB/Swiss-Prot;Acc:O14972]	0.895771	1.8606	5.36724	0.000437299
PH_hs_0004239	NM_033306.2,NM_001225.3	CASP4	Caspase-4 Precursor (CASP-4)(EC 3.4.22.57)(ICH-2 protease)(TX protease)(ICE(rel)-II) [Contains Caspase-4 subunit 1;Caspase-4 subunit 2] [Source:UniProtKB/Swiss-Prot;Acc:P49662]	0.784877	1.72295	5.36545	0.000438339
PH_hs_0016090	NM_198526.1	ZNF710	Zinc finger protein 710 [Source:UniProtKB/Swiss-Prot;Acc:Q8N1W2]	-1.93679	-3.82852	-5.35879	0.000442215
PH_hs_0002849	NM_024963.4	FBXL18	F-box/LRR-repeat protein 18 (F-box and leucine-rich repeat protein 18) [Source:UniProtKB/Swiss-Prot;Acc:Q96ME1]	0.794128	1.73403	5.35675	0.000443411
PH_hs_0028166	NM_005506.2	NA	NA	0.868091	1.82525	5.35638	0.000443626
PH_hs_0023621	NM_000202.4	IDS	Iduronate 2-sulfatase Precursor (EC 3.1.6.13)(Alpha-L-iduronate sulfate sulfatase)(Idursulfase) [Contains Iduronate 2-sulfatase 42 kDa chain;Iduronate 2-sulfatase 14 kDa chain] [Source:UniProtKB/Swiss-Prot;Acc:P22304]	0.763545	1.69766	5.35219	0.000446098
PH_hs_0005636	NM_006291.2	TNFAIP2	Tumor necrosis factor, alpha-induced protein 2 (Primary response gene B94 protein) [Source:UniProtKB/Swiss-Prot;Acc:Q03169]	0.937885	1.91572	5.35172	0.000446377
PH_hs_0002304	NM_014112.2	TRPS1	Zinc finger transcription factor Trps1 (Tricho-rhino-phalangeal syndrome type I protein)(Zinc finger protein GC79) [Source:UniProtKB/Swiss-Prot;Acc:Q9UHF7]	0.881145	1.84184	5.347	0.000449176
PH_hs_0024164	NM_001080415.1	AC018450.26-1	U2-associated protein SR140 (140 kDa Ser/Arg-rich domain protein) [Source:UniProtKB/Swiss-Prot;Acc:O15042]	-0.934721	-1.91152	-5.34652	0.00044946
PH_hs_0031317	NM_006000.1	TUBA1	Tubulin alpha-4A chain (Tubulin alpha-1 chain)(Alpha-tubulin 1)(Testis-specific alpha-tubulin)(Tubulin H2-alpha) [Source:UniProtKB/Swiss-Prot;Acc:P68366]	-0.905335	-1.87298	-5.33232	0.000458005
PH_hs_0030773	NM_022116.3,NM_001042762.1	FIGNL1	Fidgetin-like protein 1 (EC 3.6.4.-) [Source:UniProtKB/Swiss-Prot;Acc:Q6PIW4]	-1.21774	-2.32582	-5.32685	0.000461342
PH_hs_0016413	NM_018476.3	BEX1,Z68871.2	NA	-0.694292	-1.61809	-5.32135	0.000464727
PH_hs_0013285	NM_198437.1,NM_198436.1,NM_198435.1,NM_198434.1,NM_198433.1,NM_003600.2	AURKA	Serine/threonine-protein kinase 6 (EC 2.7.11.1)(Aurora kinase A)(Aurora-A)(Serine/threonine kinase 15)(Aurora/IPL1-related kinase 1)(Aurora-related kinase 1)(hARK1)(Breast tumor-amplified kinase) [Source:UniProtKB/Swiss-Prot;Acc:O14965]	-0.669259	-1.59026	-5.31859	0.000466437
PH_hs_0031077	NM_032169.4	ACAD11	Acyl-CoA dehydrogenase family member 11 (ACAD-11) [Source:UniProtKB/Swiss-Prot;Acc:Q709F0]	2.0162	4.04517	5.31245	0.000470261
PH_hs_0023788	NM_001039618.2	CREBZF	CREB/ATF bZIP transcription factor (Host cell factor-binding transcription factor Zhangfei)(HCF-binding transcription factor Zhangfei) [Source:UniProtKB/Swiss-Prot;Acc:Q9NS37]	-0.994757	-1.99274	-5.30392	0.000475624
PH_hs_0035478	NM_001747.2	CAPG	Macrophage-capping protein (Actin regulatory protein CAP-G) [Source:UniProtKB/Swiss-Prot;Acc:P40121]	0.825958	1.77271	5.30302	0.000476195
PH_hs_0023444	NM_199229.1,NM_006916.1	RPE	Ribulose-phosphate 3-epimerase (EC 5.1.3.1)(Ribulose-5-phosphate-3-epimerase) [Source:UniProtKB/Swiss-Prot;Acc:Q96AT9]	-0.663745	-1.58419	-5.29832	0.000479186
PH_hs_0023894	NM_021158.3	TRIB3	Tribbles homolog 3 (TRB-3)(Neuronal cell death-inducible putative kinase)(p65-interacting inhibitor of NF-kappa-B)(SINK) [Source:UniProtKB/Swiss-Prot;Acc:Q96RU7]	0.956061	1.94001	5.2982	0.000479266
PH_hs_0033560	NM_001008493.1,NM_018212.4	ENAH	Protein enabled homolog [Source:UniProtKB/Swiss-Prot;Acc:Q8N8S7]	-1.14583	-2.21274	-5.29764	0.00047962
PH_hs_0010644	NM_001042679.1,NM_175744.4,NM_001042678.1	RHOC	Rho-related GTP-binding protein RhoC Precursor (H9) [Source:UniProtKB/Swiss-Prot;Acc:P08134]	0.790514	1.72969	5.29651	0.00048034
PH_hs_0028028	NM_003615.3	SLC4A7	Sodium bicarbonate cotransporter 3 (Sodium bicarbonate cotransporter 2)(Sodium bicarbonate cotransporter 2b)(Bicarbonate transporter)(Solute carrier family 4 member 7) [Source:UniProtKB/Swiss-Prot;Acc:Q9Y6M7]	-1.28466	-2.43625	-5.29424	0.000481802
PH_hs_0024220	NM_004840.2	ARHGEF6	Rho guanine nucleotide exchange factor 6 (Rac/Cdc42 guanine nucleotide exchange factor 6)(PAK-interacting exchange factor alpha)(Alpha-Pix)(COOL-2) [Source:UniProtKB/Swiss-Prot;Acc:Q15052]	-0.826914	-1.77389	-5.27254	0.000495953
PH_hs_0024062	NM_017784.3	OSBPL10	Oxysterol-binding protein-related protein 10 (OSBP-related protein 10)(ORP-10) [Source:UniProtKB/Swiss-Prot;Acc:Q9BXB5]	1.79785	3.47703	5.26425	0.000501473
PH_hs_0032050	NM_004271.3	LY86	Lymphocyte antigen 86 Precursor (Protein MD-1) [Source:UniProtKB/Swiss-Prot;Acc:O95711]	0.822673	1.76868	5.25576	0.000507201
PH_hs_0010080	NM_138296.2	PTCRA	Pre T-cell antigen receptor alpha Precursor (pT-alpha)(pTa)(pT-alpha-TCR) [Source:UniProtKB/Swiss-Prot;Acc:Q6ISU1]	2.13923	4.40528	5.25118	0.000510325
PH_hs_0009131	NM_005646.3	TARBP1	Probable methyltransferase TARBP1 (EC 2.1.1.-)(TAR RNA-binding protein 1)(TAR RNA-binding protein of 185 kDa)(TRP-185) [Source:UniProtKB/Swiss-Prot;Acc:Q13395]	-0.795021	-1.7351	-5.25098	0.000510457
PH_hs_0014427	NM_004045.3	ATOX1	Copper transport protein ATOX1 (Metal transport protein ATX1) [Source:UniProtKB/Swiss-Prot;Acc:O00244]	0.669016	1.58999	5.25006	0.000511087
PH_hs_0022882	NM_017439.3	PION	Protein pigeon homolog [Source:UniProtKB/Swiss-Prot;Acc:A4D1B5]	0.745823	1.67693	5.24835	0.000512261
PH_hs_0001202	NM_022750.2	PARP12	Poly [ADP-ribose] polymerase 12 (PARP-12)(EC 2.4.2.30)(Zinc finger CCCH domain-containing protein 1) [Source:UniProtKB/Swiss-Prot;Acc:Q9H0J9]	1.0453	2.0638	5.24743	0.000512889
PH_hs_0001370	NM_002163.2	IRF8	Interferon regulatory factor 8 (IRF-8)(Interferon consensus sequence-binding protein)(ICSBP) [Source:UniProtKB/Swiss-Prot;Acc:Q02556]	-0.830635	-1.77847	-5.22682	0.000527263
PH_hs_0027185	NM_000698.2	ALOX5	Arachidonate 5-lipoxygenase (5-lipoxygenase)(5-LO)(EC 1.13.11.34) [Source:UniProtKB/Swiss-Prot;Acc:P09917]	1.17373	2.25594	5.21881	0.000532963
PH_hs_0009624	NM_020713.1	RP11-118F2.3,ZNF512B	NA	-0.928681	-1.90353	-5.21384	0.000536535
PH_hs_0027863	NM_144999.2	AC129510.15-1,LRRC45	NA	-1.04861	-2.06854	-5.21237	0.000537596
PH_hs_0033427	NM_001008566.1,NM_003595.3	TPST2	Protein-tyrosine sulfotransferase 2 (EC 2.8.2.20)(Tyrosylprotein sulfotransferase-2)(TPST-2) [Source:UniProtKB/Swiss-Prot;Acc:O60704]	0.689311	1.61251	5.20427	0.000543485
PH_hs_0026399	NM_018639.3	WSB2	WD repeat and SOCS box-containing protein 2 (WSB-2)(CS box-containing WD protein) [Source:UniProtKB/Swiss-Prot;Acc:Q9NYS7]	0.83065	1.77849	5.18854	0.000555121
PH_hs_0026021	NM_000179.2	MSH6	DNA mismatch repair protein Msh6 (MutS-alpha 160 kDa subunit)(G/T mismatch-binding protein)(GTMBP)(GTBP)(p160) [Source:UniProtKB/Swiss-Prot;Acc:P52701]	-0.673878	-1.59536	-5.18506	0.000557728
PH_hs_0005321	NM_181581.1	DUS4L	tRNA-dihydrouridine synthase 4-like (EC 1.-.-.-)(PP35) [Source:UniProtKB/Swiss-Prot;Acc:O95620]	-0.860028	-1.81507	-5.18367	0.000558777
PH_hs_0034028	NM_007282.4,NM_183381.2	NA	NA	1.03239	2.04541	5.1801	0.000561471
PH_hs_0004781	NM_001025390.1,NM_001025389.1,NM_000480.2	AMPD3	AMP deaminase 3 (EC 3.5.4.6)(AMP deaminase isoform E)(Erythrocyte AMP deaminase) [Source:UniProtKB/Swiss-Prot;Acc:Q01432]	1.78547	3.44732	5.1769	0.000563901
PH_hs_0035668	NM_007013.3	NA	NA	1.16117	2.23639	5.176	0.000564584
PH_hs_0002518	NM_006609.3	MAP3K2	Mitogen-activated protein kinase kinase kinase 2 (EC 2.7.11.25)(MAPK/ERK kinase kinase 2)(MEK kinase 2)(MEKK 2) [Source:UniProtKB/Swiss-Prot;Acc:Q9Y2U5]	1.00542	2.00753	5.16837	0.000570433
PH_hs_0023167	NM_014035.2	SNX24	Sorting nexin-24 [Source:UniProtKB/Swiss-Prot;Acc:Q9Y343]	0.778234	1.71503	5.15731	0.000579018
PH_hs_0032198	NM_005496.3,NM_001002800.1	SMC4	Structural maintenance of chromosomes protein 4 (Chromosome-associated polypeptide C)(hCAP-C)(XCAP-C homolog) [Source:UniProtKB/Swiss-Prot;Acc:Q9NTJ3]	-0.770771	-1.70618	-5.15699	0.000579274
PH_hs_0025153	NM_006272.2	S100B	Protein S100-B (S100 calcium-binding protein B)(S-100 protein subunit beta)(S-100 protein beta chain) [Source:UniProtKB/Swiss-Prot;Acc:P04271]	0.995333	1.99354	5.15434	0.000581352
PH_hs_0022994	NM_018064.3	AKIRIN2	Akirin-2 [Source:UniProtKB/Swiss-Prot;Acc:Q53H80]	0.727307	1.65555	5.15183	0.000583331
PH_hs_0015027	NM_138639.1,NM_001040668.1	BCL2L12	Bcl-2-like protein 12 (Bcl2-L-12)(Bcl-2-related proline-rich protein) [Source:UniProtKB/Swiss-Prot;Acc:Q9HB09]	-0.598408	-1.51404	-5.14767	0.000586619
PH_hs_0022779	NM_017664.2	ANKRD10	Ankyrin repeat domain-containing protein 10 [Source:UniProtKB/Swiss-Prot;Acc:Q9NXR5]	0.673556	1.595	5.14161	0.000591452
PH_hs_0030733	NM_004483.3	RP4-702J19.1,AC005740.1,GCSH,RP11-561N12.1	NA	-0.871484	-1.82954	-5.13064	0.000600312
PH_hs_0004816	NM_004926.2	ZFP36L1	Butyrate response factor 1 (Protein TIS11B)(EGF-response factor 1)(ERF-1) [Source:UniProtKB/Swiss-Prot;Acc:Q07352]	1.93183	3.81539	5.12783	0.000602603
PH_hs_0032174	NM_178525.3	ACTL9	Actin-like protein 7C [Source:UniProtKB/Swiss-Prot;Acc:Q8TC94]	-1.3393	-2.53028	-5.12243	0.000607036
PH_hs_0016439	NM_002076.3	GNS	N-acetylglucosamine-6-sulfatase Precursor (G6S)(Glucosamine-6-sulfatase)(EC 3.1.6.14) [Source:UniProtKB/Swiss-Prot;Acc:P15586]	1.87202	3.66044	5.12212	0.000607293
PH_hs_0012893	NM_016121.3	KCTD3	BTB/POZ domain-containing protein KCTD3 (Renal carcinoma antigen NY-REN-45) [Source:UniProtKB/Swiss-Prot;Acc:Q9Y597]	-0.629588	-1.54712	-5.12042	0.000608693
PH_hs_0004681	NM_153013.3,NM_001085411.1	C5orf33	UPF0465 protein C5orf33 [Source:UniProtKB/Swiss-Prot;Acc:Q4G0N4]	-0.757525	-1.69059	-5.11755	0.000611072
PH_hs_0024841	NM_012287.4	ACAP2	ARFGAP with coiled-coil, ANK repeat and PH domain-containing protein 2 (Centaurin-beta-2)(Cnt-b2) [Source:UniProtKB/Swiss-Prot;Acc:Q15057]	0.815064	1.75938	5.10665	0.000620184
PH_hs_0004249	NM_015166.3,NM_139202.2	MLC1	Membrane protein MLC1 [Source:UniProtKB/Swiss-Prot;Acc:Q15049]	-0.8005	-1.74171	-5.10343	0.00062291
PH_hs_0005034	NM_001316.2	CSE1L	Exportin-2 (Exp2)(Importin-alpha re-exporter)(Chromosome segregation 1-like protein)(Cellular apoptosis susceptibility protein) [Source:UniProtKB/Swiss-Prot;Acc:P55060]	-0.707323	-1.63277	-5.10251	0.000623689
PH_hs_0000004	NM_000019.3	ACAT1	Acetyl-CoA acetyltransferase, mitochondrial Precursor (EC 2.3.1.9)(Acetoacetyl-CoA thiolase)(T2) [Source:UniProtKB/Swiss-Prot;Acc:P24752]	-0.630654	-1.54827	-5.09659	0.000628735
PH_hs_0000190	NM_001042747.1,NM_005248.2,NM_001042729.1	FGR	Proto-oncogene tyrosine-protein kinase FGR (C-FGR)(EC 2.7.10.2)(P55-FGR) [Source:UniProtKB/Swiss-Prot;Acc:P09769]	0.765139	1.69953	5.09282	0.000631963
PH_hs_0025644	NM_013263.2	BRD7,BRD7P2	NA	-0.920005	-1.89212	-5.09133	0.000633247
PH_hs_0006329	NM_002915.3	RFC3	Replication factor C subunit 3 (Activator 1 subunit 3)(Replication factor C 38 kDa subunit)(RF-C 38 kDa subunit)(RFC38)(Activator 1 38 kDa subunit)(A1 38 kDa subunit) [Source:UniProtKB/Swiss-Prot;Acc:P40938]	-0.831293	-1.77928	-5.09098	0.000633555
PH_hs_0040722	NM_001145191.1	AC114744.7-1	hypothetical protein LOC285550 [Source:RefSeq peptide;Acc:NP_001138663]	0.886557	1.84876	5.07569	0.000646892
PH_hs_0024428	NM_001769.2	CD9	CD9 antigen (p24)(Leukocyte antigen MIC3)(Motility-related protein)(MRP-1)(Tetraspanin-29)(Tspan-29)(5H9 antigen)(Cell growth-inhibiting gene 2 protein)(CD9 antigen) [Source:UniProtKB/Swiss-Prot;Acc:P21926]	1.19669	2.29213	5.07091	0.000651124
PH_hs_0034358	NM_033655.3	RP11-111G23.1,AL953854.2,CNTNAP3,CNTNAP3B,RP11-203I2.1,AL353791.1	NA	-0.909153	-1.87794	-5.07001	0.000651926
PH_hs_0025173	NM_145860.1,NM_145859.1,NM_007217.3	PDCD10	Programmed cell death protein 10 (TF-1 cell apoptosis-related protein 15)(Cerebral cavernous malformations 3 protein) [Source:UniProtKB/Swiss-Prot;Acc:Q9BUL8]	0.644106	1.56277	5.06872	0.000653072
PH_hs_0010304	NM_014264.3	PLK4	Serine/threonine-protein kinase PLK4 (EC 2.7.11.21)(Polo-like kinase 4)(PLK-4)(Serine/threonine-protein kinase Sak)(Serine/threonine-protein kinase 18) [Source:UniProtKB/Swiss-Prot;Acc:O00444]	-0.865936	-1.82252	-5.06253	0.000658611
PH_hs_0018698	NM_001033.3	RRM1	Ribonucleoside-diphosphate reductase large subunit (EC 1.17.4.1)(Ribonucleoside-diphosphate reductase subunit M1)(Ribonucleotide reductase large subunit) [Source:UniProtKB/Swiss-Prot;Acc:P23921]	-0.729046	-1.65754	-5.05953	0.000661315
PH_hs_0001020	NM_030802.3	FAM117A	Protein FAM117A (C/EBP-induced protein) [Source:UniProtKB/Swiss-Prot;Acc:Q9C073]	-0.938828	-1.91697	-5.05802	0.000662684
PH_hs_0025749	NM_018368.2	LMBRD1	Probable lysosomal cobalamin transporter (LMBR1 domain-containing protein 1)(Nuclear export signal-interacting protein)(HDAg-L-interacting protein NESI) [Source:UniProtKB/Swiss-Prot;Acc:Q9NUN5]	0.671835	1.5931	5.04924	0.000670687
PH_hs_0002184	NM_022490.1	POLR1E	DNA-directed RNA polymerase I subunit RPA49 (RNA polymerase I subunit A49)(DNA-directed RNA polymerase I subunit E)(RNA polymerase I-associated factor 1)(RNA polymerase I-associated factor 53) [Source:UniProtKB/Swiss-Prot;Acc:Q9GZS1]	-0.570062	-1.48459	-5.04881	0.000671082
PH_hs_0028373	NM_018030.3,NM_080597.2	OSBPL1A	Oxysterol-binding protein-related protein 1 (OSBP-related protein 1)(ORP-1) [Source:UniProtKB/Swiss-Prot;Acc:Q9BXW6]	1.03649	2.05123	5.04167	0.00067767
PH_hs_0033486	NM_001005417.1,NM_003780.3	B4GALT2	Beta-1,4-galactosyltransferase 2 (Beta-1,4-GalTase 2)(Beta4Gal-T2)(b4Gal-T2)(EC 2.4.1.-)(UDP-galactose:beta-N-acetylglucosamine beta-1,4-galactosyltransferase 2)(UDP-Gal:beta-GlcNAc beta-1,4-galactosyltransferase 2) [Includes Lactose synthase A protein(EC 2.4.1.22);N-acetyllactosamine synthase(EC 2.4.1.90)(Nal synthetase);Beta-N-acetylglucosaminylglycopeptide beta-1,4-galactosyltransferase(EC 2.4…	-0.648965	-1.56804	-5.03575	0.000683184
PH_hs_0026779	NM_017802.3	HEATR2	HEAT repeat-containing protein 2 [Source:UniProtKB/Swiss-Prot;Acc:Q86Y56]	-0.731649	-1.66054	-5.03309	0.000685678
PH_hs_0022107	NM_001008660.1,NM_007166.2	PICALM	Phosphatidylinositol-binding clathrin assembly protein (Clathrin assembly lymphoid myeloid leukemia protein) [Source:UniProtKB/Swiss-Prot;Acc:Q13492]	0.717338	1.64415	5.03284	0.000685917
PH_hs_0024744	NM_000153.2	GALC	Galactocerebrosidase Precursor (GALCERase)(EC 3.2.1.46)(Galactosylceramidase)(Galactosylceramide beta-galactosidase)(Galactocerebroside beta-galactosidase) [Source:UniProtKB/Swiss-Prot;Acc:P54803]	0.605091	1.52108	5.02784	0.000690628
PH_hs_0002852	NM_001001342.1,NM_173809.2	BLOC1S2	Biogenesis of lysosome-related organelles complex 1 subunit 2 (BLOC subunit 2)(Centrosome-associated protein) [Source:UniProtKB/Swiss-Prot;Acc:Q6QNY1]	0.582082	1.49701	5.02675	0.000691658
PH_hs_0002083	NM_025215.4,NM_001002020.1,NM_001002019.1	PUS1	tRNA pseudouridine synthase A (EC 5.4.99.12)(tRNA-uridine isomerase I)(tRNA pseudouridylate synthase I) [Source:UniProtKB/Swiss-Prot;Acc:Q9Y606]	-0.656278	-1.57601	-5.02378	0.000694485
PH_hs_0023801	NM_032271.2	TRAF7	E3 ubiquitin-protein ligase TRAF7 (EC 6.3.2.-)(TNF receptor-associated factor 7)(RING finger and WD repeat-containing protein 1)(RING finger protein 119) [Source:UniProtKB/Swiss-Prot;Acc:Q6Q0C0]	-0.638666	-1.55689	-5.01437	0.000703504
PH_hs_0023238	NM_006527.2	SLBP	Histone RNA hairpin-binding protein (Histone stem-loop-binding protein) [Source:UniProtKB/Swiss-Prot;Acc:Q14493]	-0.745187	-1.67619	-5.01117	0.000706606
PH_hs_0004880	NM_001695.4	ATP6V1C1	V-type proton ATPase subunit C 1 (V-ATPase subunit C 1)(Vacuolar proton pump subunit C 1) [Source:UniProtKB/Swiss-Prot;Acc:P21283]	0.888704	1.85151	5.00861	0.000709094
PH_hs_0000334	NM_033293.2,NM_033292.2,NM_001223.3	CASP1	Caspase-1 Precursor (CASP-1)(EC 3.4.22.36)(Interleukin-1 beta convertase)(IL-1BC)(Interleukin-1 beta-converting enzyme)(IL-1 beta-converting enzyme)(ICE)(p45) [Contains Caspase-1 subunit p20;Caspase-1 subunit p10] [Source:UniProtKB/Swiss-Prot;Acc:P29466]	0.67804	1.59996	5.00843	0.000709267
PH_hs_0000209	NM_006154.2,NM_198400.2	NEDD4	E3 ubiquitin-protein ligase NEDD4 (EC 6.3.2.-)(Neural precursor cell expressed developmentally down-regulated protein 4)(NEDD-4) [Source:UniProtKB/Swiss-Prot;Acc:P46934]	-1.23785	-2.35846	-5.00463	0.000712984
PH_hs_0008342	NM_001097589.1,NM_005416.2	SPRR3	Small proline-rich protein 3 (Cornifin beta)(Esophagin)(22 kDa pancornulin) [Source:UniProtKB/Swiss-Prot;Acc:Q9UBC9]	-1.72556	-3.30709	-4.9915	0.000725967
PH_hs_0035922	NM_019111.3	HLA-DRA,HLA-DRA,HLA-DRA,HLA-DRA,HLA-DRA,HLA-DRA,HLA-DRA	NA	0.929325	1.90438	4.98878	0.000728697
PH_hs_0016980	NM_175738.3	RAB37	Ras-related protein Rab-37 [Source:UniProtKB/Swiss-Prot;Acc:Q96AX2]	-1.33629	-2.52501	-4.98459	0.000732911
PH_hs_0025945	NM_005915.4	MCM6	DNA replication licensing factor MCM6 (p105MCM) [Source:UniProtKB/Swiss-Prot;Acc:Q14566]	-0.802791	-1.74447	-4.98305	0.000734462
PH_hs_0017510	NM_001025249.1,NM_001948.3,NM_001025248.1	DUT	Deoxyuridine 5'-triphosphate nucleotidohydrolase, mitochondrial Precursor (dUTPase)(EC 3.6.1.23)(dUTP pyrophosphatase) [Source:UniProtKB/Swiss-Prot;Acc:P33316]	-0.839548	-1.78949	-4.97943	0.000738137
PH_hs_0011642	NM_016134.2	AP003117.2	Plasma glutamate carboxypeptidase Precursor (EC 3.4.17.-) [Source:UniProtKB/Swiss-Prot;Acc:Q9Y646]	0.761345	1.69507	4.97884	0.000738734
PH_hs_0013269	NM_025217.2	RAET1L,ULBP2	NA	0.961634	1.94751	5.25669	0.000740806
PH_hs_0019597	NM_001859.3	SLC31A1	High affinity copper uptake protein 1 (Copper transporter 1)(hCTR1)(Solute carrier family 31 member 1) [Source:UniProtKB/Swiss-Prot;Acc:O15431]	0.831015	1.77894	4.97679	0.000740829
PH_hs_0037929	NM_145257.3	C1orf96	Uncharacterized protein C1orf96 [Source:UniProtKB/Swiss-Prot;Acc:Q6IQ19]	-0.572537	-1.48714	-4.97661	0.000741012
PH_hs_0010656	NM_001326.2	CSTF3	Cleavage stimulation factor 77 kDa subunit (CSTF 77 kDa subunit)(CstF-77)(CF-1 77 kDa subunit) [Source:UniProtKB/Swiss-Prot;Acc:Q12996]	-0.624498	-1.54167	-4.96776	0.000750108
PH_hs_0025035	NM_001848.2	COL6A1	Collagen alpha-1(VI) chain Precursor [Source:UniProtKB/Swiss-Prot;Acc:P12109]	0.702545	1.62737	4.96413	0.000753875
PH_hs_0008345	NM_001040660.1,NM_001040659.1,NM_001040658.1,NM_001040657.1,NM_001040656.1,NM_022905.4,NM_001040655.1	TTC23	Tetratricopeptide repeat protein 23 (TPR repeat protein 23)(Cervical cancer proto-oncogene 8 protein)(HCC-8) [Source:UniProtKB/Swiss-Prot;Acc:Q5W5X9]	-1.26198	-2.39824	-4.9621	0.000755985
PH_hs_0024187	NM_152852.1,NM_152851.1	MS4A6A	Membrane-spanning 4-domains subfamily A member 6A (Four-span transmembrane protein 3)(CD20 antigen-like 3) [Source:UniProtKB/Swiss-Prot;Acc:Q9H2W1]	-0.8822	-1.84318	-4.95938	0.00075883
PH_hs_0031879	NM_014674.2	EDEM1	ER degradation-enhancing alpha-mannosidase-like 1 [Source:UniProtKB/Swiss-Prot;Acc:Q92611]	-0.80099	-1.7423	-4.94948	0.000769281
PH_hs_0005079	NM_007027.3	TOPBP1	DNA topoisomerase 2-binding protein 1 (DNA topoisomerase II-binding protein 1)(DNA topoisomerase IIbeta-binding protein 1)(TopBP1) [Source:UniProtKB/Swiss-Prot;Acc:Q92547]	-0.773435	-1.70933	-4.94441	0.000774697
PH_hs_0004688	NM_203327.1,NM_005116.5	SLC23A2	Solute carrier family 23 member 2 (Sodium-dependent vitamin C transporter 2)(hSVCT2)(Na(+)/L-ascorbic acid transporter 2)(Yolk sac permease-like molecule 2)(Nucleobase transporter-like 1 protein) [Source:UniProtKB/Swiss-Prot;Acc:Q9UGH3]	0.810209	1.75347	4.93838	0.000781182
PH_hs_0028268	NM_033023.4,NM_002607.5	PDGFA	Platelet-derived growth factor subunit A Precursor (PDGF subunit A)(Platelet-derived growth factor A chain)(Platelet-derived growth factor alpha polypeptide)(PDGF-1) [Source:UniProtKB/Swiss-Prot;Acc:P04085]	0.8655	1.82197	4.93822	0.000781351
PH_hs_0005589	NM_001031809.1,NM_001031666.1,NM_006138.4	MS4A3	Membrane-spanning 4-domains subfamily A member 3 (Hematopoietic-specific transmembrane protein 4)(HTm4)(CD20 antigen-like protein) [Source:UniProtKB/Swiss-Prot;Acc:Q96HJ5]	-1.17458	-2.25728	-4.93741	0.000782225
PH_hs_0020469	NM_205839.1,NM_205840.1,NM_007161.2,NM_205837.1,NM_205838.1	LST1,LST1,LST1,LST1,LST1,LST1,LST1,LST1	NA	0.935622	1.91272	4.93665	0.000783056
PH_hs_0000937	NM_004523.3	KIF11	Kinesin-like protein KIF11 (Kinesin-related motor protein Eg5)(Kinesin-like spindle protein HKSP)(Thyroid receptor-interacting protein 5)(TRIP-5)(Kinesin-like protein 1) [Source:UniProtKB/Swiss-Prot;Acc:P52732]	-1.01022	-2.01421	-4.93483	0.000785023
PH_hs_0020590	NM_002483.4	CEACAM5,CEACAM6	NA	-1.1462	-2.21329	-5.20807	0.000786342
PH_hs_0022239	NM_020823.1	TMEM181	Transmembrane protein 181 [Source:UniProtKB/Swiss-Prot;Acc:Q9P2C4]	0.657725	1.57759	4.93075	0.000789473
PH_hs_0005664	NM_016932.4	SIX2	Homeobox protein SIX2 (Sine oculis homeobox homolog 2) [Source:UniProtKB/Swiss-Prot;Acc:Q9NPC8]	-0.800683	-1.74193	-4.93071	0.000789522
PH_hs_0023656	NM_001423.2	EMP1	Epithelial membrane protein 1 (EMP-1)(Tumor-associated membrane protein)(CL-20)(Protein B4B) [Source:UniProtKB/Swiss-Prot;Acc:P54849]	1.64989	3.1381	4.92631	0.000794344
PH_hs_0006562	NM_003764.3	STX11	Syntaxin-11 [Source:UniProtKB/Swiss-Prot;Acc:O75558]	0.725266	1.65321	4.91743	0.000804178
PH_hs_0032636	NM_005040.2,NM_199418.2	PRCP	Lysosomal Pro-X carboxypeptidase Precursor (EC 3.4.16.2)(Prolylcarboxypeptidase)(PRCP)(Proline carboxypeptidase)(Angiotensinase C)(Lysosomal carboxypeptidase C) [Source:UniProtKB/Swiss-Prot;Acc:P42785]	0.860584	1.81577	4.91717	0.000804478
PH_hs_0009400	NM_001079872.1,NM_003588.3	CUL4B	Cullin-4B (CUL-4B) [Source:UniProtKB/Swiss-Prot;Acc:Q13620]	0.719605	1.64673	4.91486	0.000807059
PH_hs_0035388	NM_020726.3	NLN	Neurolysin, mitochondrial Precursor (EC 3.4.24.16)(Neurotensin endopeptidase)(Mitochondrial oligopeptidase M)(Microsomal endopeptidase)(MEP)(Angiotensin-binding protein) [Source:UniProtKB/Swiss-Prot;Acc:Q9BYT8]	0.827944	1.77515	4.91376	0.000808282
PH_hs_0033002	NM_007292.4,NM_004035.5	ACOX1	Peroxisomal acyl-coenzyme A oxidase 1 (AOX)(EC 1.3.3.6)(Palmitoyl-CoA oxidase)(Straight-chain acyl-CoA oxidase)(SCOX) [Source:UniProtKB/Swiss-Prot;Acc:Q15067]	0.868748	1.82608	4.90902	0.000813618
PH_hs_0023579	NM_181554.1,NM_181553.1,NM_144601.2,NM_001048251.1	CMTM3	CKLF-like MARVEL transmembrane domain-containing protein 3 (Chemokine-like factor superfamily member 3) [Source:UniProtKB/Swiss-Prot;Acc:Q96MX0]	0.767795	1.70267	4.9049	0.000818285
PH_hs_0000984	NM_201599.1,NM_005096.2	ZMYM3	Zinc finger MYM-type protein 3 (Zinc finger protein 261) [Source:UniProtKB/Swiss-Prot;Acc:Q14202]	-0.657821	-1.5777	-4.90151	0.000822149
PH_hs_0005668	NM_001007466.1,NM_020245.3	TULP4	Tubby-related protein 4 (Tubby-like protein 4)(Tubby superfamily protein) [Source:UniProtKB/Swiss-Prot;Acc:Q9NRJ4]	0.586084	1.50117	4.89889	0.000825148
PH_hs_0024259	NM_015084.2	MRPS27	28S ribosomal protein S27, mitochondrial (S27mt)(MRP-S27) [Source:UniProtKB/Swiss-Prot;Acc:Q92552]	-0.622828	-1.53989	-4.89873	0.000825331
PH_hs_0023752	NM_022893.3	BCL11A	B-cell lymphoma/leukemia 11A (B-cell CLL/lymphoma 11A)(COUP-TF-interacting protein 1)(Ecotropic viral integration site 9 protein homolog)(EVI-9) [Source:UniProtKB/Swiss-Prot;Acc:Q9H165]	-1.78767	-3.45257	-4.89706	0.000827249
PH_hs_0024379	NM_007086.2,NM_001008396.1	WDHD1	WD repeat and HMG-box DNA-binding protein 1 (Acidic nucleoplasmic DNA-binding protein 1)(And-1) [Source:UniProtKB/Swiss-Prot;Acc:O75717]	-0.827906	-1.77511	-4.8925	0.000832501
PH_hs_0004722	NM_001747.2	CAPG	Macrophage-capping protein (Actin regulatory protein CAP-G) [Source:UniProtKB/Swiss-Prot;Acc:P40121]	0.708608	1.63423	4.87445	0.000853685
PH_hs_0006831	NM_001042517.1,NM_030932.3	DIAPH3	Protein diaphanous homolog 3 (Diaphanous-related formin-3)(DRF3) [Source:UniProtKB/Swiss-Prot;Acc:Q9NSV4]	-1.33977	-2.53111	-5.13641	0.000859123
PH_hs_0012271	NM_024420.2	PLA2G4A	Cytosolic phospholipase A2 (cPLA2)(Phospholipase A2 group IVA) [Includes Phospholipase A2(EC 3.1.1.4)(Phosphatidylcholine 2-acylhydrolase);Lysophospholipase(EC 3.1.1.5)] [Source:UniProtKB/Swiss-Prot;Acc:P47712]	0.616728	1.53339	4.86892	0.000860282
PH_hs_0023097	NM_152764.2	C16orf73	Uncharacterized protein C16orf73 [Source:UniProtKB/Swiss-Prot;Acc:Q8N635]	-1.08659	-2.12372	-4.86679	0.000862841
PH_hs_0002173	NM_020801.2	ARRDC3	Arrestin domain-containing protein 3 (TBP-2-like inducible membrane protein)(TLIMP) [Source:UniProtKB/Swiss-Prot;Acc:Q96B67]	0.637547	1.55568	4.86034	0.000870634
PH_hs_0029372	NM_001419.2	ELAVL1,AC010336.8-3	NA	-1.54137	-2.9107	-4.85876	0.000872562
PH_hs_0004680	NM_014736.4	KIAA0101	PCNA-associated factor (p15PAF)(Overexpressed in anaplastic thyroid carcinoma 1)(OEATC-1)(Hepatitis C virus NS5A-transactivated protein 9)(HCV NS5A-transactivated protein 9) [Source:UniProtKB/Swiss-Prot;Acc:Q15004]	-0.733161	-1.66228	-4.85729	0.000874357
PH_hs_0018031	NM_031372.2	HNRPDL	Heterogeneous nuclear ribonucleoprotein D-like (hnRPD-like protein)(hnHNRP-DL)(JKT41-binding protein)(AU-rich element RNA-binding factor)(Protein laAUF1) [Source:UniProtKB/Swiss-Prot;Acc:O14979]	-0.552588	-1.46671	-4.85603	0.000875893
PH_hs_0016672	NM_173685.2	NSMCE2	E3 SUMO-protein ligase NSE2 (EC 6.3.2.-)(Non-structural maintenance of chromosomes element 2 homolog)(Non-SMC element 2 homolog)(hMMS21) [Source:UniProtKB/Swiss-Prot;Acc:Q96MF7]	0.904175	1.87147	4.85409	0.000878268
PH_hs_0014805	NM_005761.1	PLXNC1	Plexin-C1 Precursor (Virus-encoded semaphorin protein receptor)(CD232 antigen) [Source:UniProtKB/Swiss-Prot;Acc:O60486]	1.19043	2.2822	4.83954	0.0008963
PH_hs_0023769	NM_152641.2	ARID2	AT-rich interactive domain-containing protein 2 (ARID domain-containing protein 2)(BRG1-associated factor 200)(BAF200)(Zinc finger protein with activation potential)(Zipzap/p200) [Source:UniProtKB/Swiss-Prot;Acc:Q68CP9]	-1.37129	-2.58701	-4.82832	0.000910479
PH_hs_0037002	NM_014155.4	ZBTB44	Zinc finger and BTB domain-containing protein 44 (BTB/POZ domain-containing protein 15) [Source:UniProtKB/Swiss-Prot;Acc:Q8NCP5]	-1.28919	-2.44391	-4.82483	0.00091494
PH_hs_0025897	NM_002539.1	ODC1	Ornithine decarboxylase (ODC)(EC 4.1.1.17) [Source:UniProtKB/Swiss-Prot;Acc:P11926]	-0.921944	-1.89467	-4.8204	0.000920629
PH_hs_0002035	NM_177439.1,NM_177434.1,NM_012280.2	FTSJ1	Putative ribosomal RNA methyltransferase 1 (EC 2.1.1.-)(rRNA (uridine-2'-O-)-methyltransferase) [Source:UniProtKB/Swiss-Prot;Acc:Q9UET6]	-0.63768	-1.55582	-4.81806	0.000923658
PH_hs_0030172	NM_032565.3	EBPL,AC093536.4	NA	-0.824015	-1.77033	-4.81351	0.000929566
PH_hs_0030197	NM_002128.4	AC007277.2,HMGB1,HMGB1L11	NA	-0.773408	-1.7093	-4.80926	0.00093512
PH_hs_0031267	NM_003798.2	CTNNAL1	Alpha-catulin (Catenin alpha-like protein 1)(Alpha-catenin-related protein)(ACRP) [Source:UniProtKB/Swiss-Prot;Acc:Q9UBT7]	-0.935713	-1.91284	-4.80537	0.00094023
PH_hs_0002620	NM_080491.1,NM_012296.2	GAB2	GRB2-associated-binding protein 2 (Growth factor receptor bound protein 2-associated protein 2)(GRB2-associated binder 2)(pp100) [Source:UniProtKB/Swiss-Prot;Acc:Q9UQC2]	0.657981	1.57787	4.80457	0.000941294
PH_hs_0022578	NM_002966.2	S100A10	Protein S100-A10 (S100 calcium-binding protein A10)(Calpactin-1 light chain)(Calpactin I light chain)(p10 protein)(p11)(Cellular ligand of annexin II) [Source:UniProtKB/Swiss-Prot;Acc:P60903]	0.874969	1.83397	4.78834	0.000962994
PH_hs_0000457	NM_174887.2	IFT20	Intraflagellar transport protein 20 homolog (hIFT20) [Source:UniProtKB/Swiss-Prot;Acc:Q8IY31]	0.572124	1.48671	4.7881	0.000963314
PH_hs_0027522	NM_000788.2	DCK	Deoxycytidine kinase (dCK)(EC 2.7.1.74) [Source:UniProtKB/Swiss-Prot;Acc:P27707]	-0.675798	-1.59748	-4.78541	0.000966957
PH_hs_0007620	NM_003549.2	HYAL3,IFRD2	NA	-0.6353	-1.55326	-4.78374	0.000969233
PH_hs_0003674	NM_138983.2	OLIG1	Oligodendrocyte transcription factor 1 (Oligo1) [Source:UniProtKB/Swiss-Prot;Acc:Q8TAK6]	0.784939	1.72302	4.77812	0.000976929
PH_hs_0016163	NM_020679.2	MIF4GD	MIF4G domain containing [Source:RefSeq peptide;Acc:NP_065730]	-0.607845	-1.52398	-4.77496	0.000981279
PH_hs_0023703	NM_022133.3,NM_152836.2,NM_152837.2	SNX16	Sorting nexin-16 [Source:UniProtKB/Swiss-Prot;Acc:P57768]	-1.24818	-2.37542	-4.77432	0.000982169
PH_hs_0010437	NM_003089.4	SNRNP70	U1 small nuclear ribonucleoprotein 70 kDa (U1 snRNP 70 kDa)(snRNP70)(U1-70K) [Source:UniProtKB/Swiss-Prot;Acc:P08621]	-0.577283	-1.49204	-4.77237	0.000984869
PH_hs_0001458	NM_033081.1	DIDO1	Death-inducer obliterator 1 (DIO-1)(Death-associated transcription factor 1)(DATF-1)(hDido1) [Source:UniProtKB/Swiss-Prot;Acc:Q9BTC0]	-0.78321	-1.72096	-4.77072	0.000987158
PH_hs_0023498	NM_022873.2,NM_022872.2,NM_002038.3	IFI6	Interferon alpha-inducible protein 6 Precursor (Interferon-induced protein 6-16)(Ifi-6-16) [Source:UniProtKB/Swiss-Prot;Acc:P09912]	0.795555	1.73575	4.76985	0.000988362
PH_hs_0035962	NM_001124767.1	AC112215.3-1	UPF0640 protein [Source:UniProtKB/Swiss-Prot;Acc:Q8WVI0]	0.839527	1.78946	4.76791	0.000991063
PH_hs_0026162	NM_025204.2	TRABD	TraB domain-containing protein [Source:UniProtKB/Swiss-Prot;Acc:Q9H4I3]	-0.606284	-1.52233	-4.7645	0.00099584
PH_hs_0027030	NM_183050.2	BCKDHB	2-oxoisovalerate dehydrogenase subunit beta, mitochondrial Precursor (EC 1.2.4.4)(Branched-chain alpha-keto acid dehydrogenase E1 component beta chain)(BCKDH E1-beta) [Source:UniProtKB/Swiss-Prot;Acc:P21953]	-0.913293	-1.88334	-4.76282	0.000998204
PH_hs_0001004	NM_016608.1	ARMCX1	Armadillo repeat-containing X-linked protein 1 (Protein ALEX1)(ARM protein lost in epithelial cancers on chromosome X 1) [Source:UniProtKB/Swiss-Prot;Acc:Q9P291]	0.84736	1.7992	4.75619	0.00100757
PH_hs_0000092	NM_004951.4	GPR183	G-protein coupled receptor 183 (EBV-induced G-protein coupled receptor 2) [Source:UniProtKB/Swiss-Prot;Acc:P32249]	1.06225	2.08819	4.75281	0.00101239
PH_hs_0025920	NM_018323.3	PI4K2B	Phosphatidylinositol 4-kinase type 2-beta (EC 2.7.1.67)(Phosphatidylinositol 4-kinase type II-beta)(PI4KII-BETA) [Source:UniProtKB/Swiss-Prot;Acc:Q8TCG2]	-0.856283	-1.81037	-4.75156	0.00101417
PH_hs_0025022	NM_006904.6,NM_001081640.1	PRKDC	DNA-dependent protein kinase catalytic subunit (DNA-PK catalytic subunit)(DNA-PKcs)(EC 2.7.11.1)(DNPK1)(p460) [Source:UniProtKB/Swiss-Prot;Acc:P78527]	-0.705612	-1.63084	-4.75063	0.00101551
PH_hs_0003772	NM_001017980.2	VMA21	Vacuolar ATPase assembly integral membrane protein VMA21 homolog [Source:UniProtKB/Swiss-Prot;Acc:Q3ZAQ7]	-0.531206	-1.44514	-4.74915	0.00101763
PH_hs_0019059	NM_001010854.1	TTC7B	Tetratricopeptide repeat protein 7B (TPR repeat protein 7B)(Tetratricopeptide repeat protein 7-like-1) [Source:UniProtKB/Swiss-Prot;Acc:Q86TV6]	0.803993	1.74593	4.74234	0.00102746
PH_hs_0032511	NM_002268.3	KPNA4	Importin subunit alpha-4 (Karyopherin subunit alpha-4)(Importin alpha Q1)(Qip1) [Source:UniProtKB/Swiss-Prot;Acc:O00629]	0.675575	1.59723	4.73727	0.00103484
PH_hs_0031319	NM_006748.3,NM_001045557.2,NM_001045556.2	SLA	SRC-like-adapter (Src-like-adapter protein 1)(hSLAP) [Source:UniProtKB/Swiss-Prot;Acc:Q13239]	0.747129	1.67845	4.73213	0.00104239
PH_hs_0032765	NM_006197.3	PCM1	Pericentriolar material 1 protein (PCM-1)(hPCM-1) [Source:UniProtKB/Swiss-Prot;Acc:Q15154]	0.800785	1.74205	4.73182	0.00104284
PH_hs_0029377	NM_001098199.1,NM_005279.3	GPR1	Probable G-protein coupled receptor 1 [Source:UniProtKB/Swiss-Prot;Acc:P46091]	-1.14399	-2.20992	-4.73144	0.00104341
PH_hs_0024365	NM_000887.3	ITGAX	Integrin alpha-X Precursor (Leukocyte adhesion glycoprotein p150,95 alpha chain)(Leukocyte adhesion receptor p150,95)(Leu M5)(CD11 antigen-like family member C)(CD11c antigen) [Source:UniProtKB/Swiss-Prot;Acc:P20702]	0.730549	1.65927	4.72812	0.00104831
PH_hs_0024208	NM_153326.1,NM_006066.2	AKR1A1	Alcohol dehydrogenase [NADP+] (EC 1.1.1.2)(Aldehyde reductase)(Aldo-keto reductase family 1 member A1) [Source:UniProtKB/Swiss-Prot;Acc:P14550]	0.699913	1.62441	4.72753	0.0010492
PH_hs_0028332	NM_015659.2	RSL1D1	Ribosomal L1 domain-containing protein 1 (Cellular senescence-inhibited gene protein)(Protein PBK1)(CATX-11) [Source:UniProtKB/Swiss-Prot;Acc:O76021]	-2.57173	-5.94523	-4.7269	0.00105013
PH_hs_0022211	NM_015566.1	FAM169A	UPF0611 protein FAM169A [Source:UniProtKB/Swiss-Prot;Acc:Q9Y6X4]	-2.5722	-5.94715	-4.72666	0.00105048
PH_hs_0025082	NM_001080450.2	BEND3	BEN domain-containing protein 3 [Source:UniProtKB/Swiss-Prot;Acc:Q5T5X7]	-0.891352	-1.85491	-4.72392	0.00105455
PH_hs_0030098	NM_015265.2	SATB2	DNA-binding protein SATB2 (Special AT-rich sequence-binding protein 2) [Source:UniProtKB/Swiss-Prot;Acc:Q9UPW6]	-0.747295	-1.67864	-4.72376	0.0010548
PH_hs_0014365	NM_033050.3	SUCNR1	Succinate receptor 1 (G-protein coupled receptor 91)(P2Y purinoceptor 1-like) [Source:UniProtKB/Swiss-Prot;Acc:Q9BXA5]	1.01395	2.01943	4.71717	0.00106468
PH_hs_0001223	NM_016626.3	MEX3C	RNA-binding protein MEX3C (RING finger and KH domain-containing protein 2)(RING finger protein 194) [Source:UniProtKB/Swiss-Prot;Acc:Q5U5Q3]	-0.799943	-1.74103	-4.71563	0.001067
PH_hs_0029225	NM_182565.3	FAM100B	Protein FAM100B [Source:UniProtKB/Swiss-Prot;Acc:Q8IYN6]	0.553106	1.46724	4.71362	0.00107004
PH_hs_0030960	NM_005327.2	HADH	Hydroxyacyl-coenzyme A dehydrogenase, mitochondrial Precursor (HCDH)(EC 1.1.1.35)(Short chain 3-hydroxyacyl-CoA dehydrogenase)(Medium and short chain L-3-hydroxyacyl-coenzyme A dehydrogenase) [Source:UniProtKB/Swiss-Prot;Acc:Q16836]	-0.707292	-1.63274	-4.71159	0.00107313
PH_hs_0025512	NM_001100389.1	TMEM192	Transmembrane protein 192 [Source:UniProtKB/Swiss-Prot;Acc:Q8IY95]	0.970064	1.95893	4.71136	0.00107348
PH_hs_0000549	NM_018226.3	RNPEPL1	Arginyl aminopeptidase-like 1 (RNPEP-like protein)(EC 3.4.11.-) [Source:UniProtKB/Swiss-Prot;Acc:Q9HAU8]	-1.50154	-2.83144	-4.95792	0.00107444
PH_hs_0023151	NM_014373.2	GPR160	Probable G-protein coupled receptor 160 [Source:UniProtKB/Swiss-Prot;Acc:Q9UJ42]	-0.874172	-1.83296	-4.70867	0.00107757
PH_hs_0002621	NM_006602.2	TCFL5	Transcription factor-like 5 protein (Cha transcription factor)(HPV-16 E2-binding protein 1)(E2BP-1) [Source:UniProtKB/Swiss-Prot;Acc:Q9UL49]	-0.64751	-1.56646	-4.70656	0.00108081
PH_hs_0023265	NM_017742.4	ZCCHC2	Zinc finger CCHC domain-containing protein 2 [Source:UniProtKB/Swiss-Prot;Acc:Q9C0B9]	1.2909	2.44681	4.70217	0.00108756
PH_hs_0023702	NM_024615.2	PARP8	Poly [ADP-ribose] polymerase 8 (PARP-8)(EC 2.4.2.30) [Source:UniProtKB/Swiss-Prot;Acc:Q8N3A8]	-0.598958	-1.51462	-4.6996	0.00109153
PH_hs_0014164	NM_001039140.1	AC106886.3,C20orf27	NA	-0.546326	-1.46036	-4.69857	0.00109312
PH_hs_0000033	NM_000677.3	ADORA3	Adenosine A3 receptor [Source:UniProtKB/Swiss-Prot;Acc:P33765]	1.52187	2.87164	4.69578	0.00109745
PH_hs_0005096	NM_053024.3,NM_002628.4	PFN2	Profilin-2 (Profilin II) [Source:UniProtKB/Swiss-Prot;Acc:P35080]	-1.39471	-2.62936	-4.69075	0.00110532
PH_hs_0022895	NM_206940.1,NM_206939.1,NM_206938.1,NM_021201.4	MS4A7	Membrane-spanning 4-domains subfamily A member 7 (CD20/FC-epsilon-RI-beta family member 4)(Four-span transmembrane protein 2)(CD20 antigen-like 4) [Source:UniProtKB/Swiss-Prot;Acc:Q9GZW8]	1.32418	2.50391	4.68639	0.00111219
PH_hs_0029763	NM_194332.2,NM_194330.2,NM_194329.2,NM_194328.2,NM_022781.4	RNF38	RING finger protein 38 [Source:UniProtKB/Swiss-Prot;Acc:Q9H0F5]	-0.761075	-1.69475	-4.68523	0.00111401
PH_hs_0002734	NM_018660.2	ZNF395	Zinc finger protein 395 (Papillomavirus-binding factor)(Papillomavirus regulatory factor 1)(PRF-1)(Huntington disease gene regulatory region-binding protein 2)(HDBP-2)(HD gene regulatory region-binding protein 2)(HD-regulating factor 2)(HDRF-2) [Source:UniProtKB/Swiss-Prot;Acc:Q9H8N7]	-0.866597	-1.82336	-4.92492	0.00112036
PH_hs_0006548	NM_000434.3	NEU1,NEU1,NEU1,NEU1,NEU1,NEU1,NEU1,NEU1	NA	0.939313	1.91762	4.67741	0.00112647
PH_hs_0003334	NM_024641.2	MANEA	Glycoprotein endo-alpha-1,2-mannosidase (Endo-alpha mannosidase)(Endomannosidase)(hEndo)(EC 3.2.1.130)(Mandaselin) [Source:UniProtKB/Swiss-Prot;Acc:Q5SRI9]	-0.923874	-1.8972	-4.67124	0.00113639
PH_hs_0026388	NM_004729.3	ZBED1,DHRSX	NA	0.693574	1.61729	4.6694	0.00113937
PH_hs_0000422	NM_134421.1,NM_002149.2	HPCAL1	Hippocalcin-like protein 1 (Visinin-like protein 3)(VILIP-3)(Calcium-binding protein BDR-1)(HLP2) [Source:UniProtKB/Swiss-Prot;Acc:P37235]	0.640792	1.55919	4.66831	0.00114113
PH_hs_0001519	NM_005397.3,NM_001018111.2	PODXL	Podocalyxin-like protein 1 Precursor [Source:UniProtKB/Swiss-Prot;Acc:O00592]	-1.04411	-2.06209	-4.66169	0.00115194
PH_hs_0013460	NM_003028.2	SHB	SH2 domain-containing adapter protein B [Source:UniProtKB/Swiss-Prot;Acc:Q15464]	-0.699073	-1.62346	-4.65343	0.00116557
PH_hs_0005900	NM_017436.4	A4GALT	Lactosylceramide 4-alpha-galactosyltransferase (EC 2.4.1.228)(Alpha-1,4-galactosyltransferase)(UDP-galactose:beta-D-galactosyl-beta1-R 4-alpha-D-galactosyltransferase)(Alpha-1,4-N-acetylglucosaminyltransferase)(Alpha4Gal-T1)(Globotriaosylceramide synthase)(Gb3 synthase)(CD77 synthase)(P1/Pk synthase) [Source:UniProtKB/Swiss-Prot;Acc:Q9NPC4]	-0.872713	-1.8311	-4.65298	0.00116633
PH_hs_0000282	NM_004447.5	EPS8	Epidermal growth factor receptor kinase substrate 8 [Source:UniProtKB/Swiss-Prot;Acc:Q12929]	0.755218	1.68789	4.65025	0.00117086
PH_hs_0014254	NM_016733.2,NM_005569.3	LIMK2	LIM domain kinase 2 (LIMK-2)(EC 2.7.11.1) [Source:UniProtKB/Swiss-Prot;Acc:P53671]	-0.791527	-1.73091	-4.64819	0.00117432
PH_hs_0025359	NM_015102.2	NPHP4	Nephrocystin-4 (Nephroretinin) [Source:UniProtKB/Swiss-Prot;Acc:O75161]	-0.731319	-1.66016	-4.64566	0.00117856
PH_hs_0000761	NM_178221.1,NM_032852.2	ATG4C	Cysteine protease ATG4C (EC 3.4.22.-)(Autophagy-related protein 4 homolog C)(Autophagin-3)(Autophagy-related cysteine endopeptidase 3)(AUT-like 3 cysteine endopeptidase) [Source:UniProtKB/Swiss-Prot;Acc:Q96DT6]	0.681392	1.60369	4.641	0.00118642
PH_hs_0013741	NM_001645.3	APOC1	Apolipoprotein C-I Precursor (Apo-CI)(ApoC-I) [Source:UniProtKB/Swiss-Prot;Acc:P02654]	0.998379	1.99775	4.63356	0.00119909
PH_hs_0025397	NM_014639.2	TTC37	Tetratricopeptide repeat protein 37 (TPR repeat protein 37) [Source:UniProtKB/Swiss-Prot;Acc:Q6PGP7]	0.612533	1.52894	4.6296	0.00120589
PH_hs_0005187	NM_024683.3	C17orf42	UPF0629 protein C17orf42 [Source:UniProtKB/Swiss-Prot;Acc:Q96QE5]	0.714624	1.64106	4.62544	0.00121308
PH_hs_0033001	NM_198282.1	TMEM173	Transmembrane protein 173 (Stimulator of interferon genes protein)(hSTING)(Mediator of IRF3 activation)(hMITA) [Source:UniProtKB/Swiss-Prot;Acc:Q86WV6]	-0.60031	-1.51604	-4.62229	0.00121854
PH_hs_0002210	NM_001042405.1,NM_001042404.1,NM_014812.2	CEP170,CEP170L	NA	0.691486	1.61495	4.61665	0.00122841
PH_hs_0003866	NM_152718.2	VWCE	von Willebrand factor C and EGF domain-containing protein Precursor (HBV X protein up-regulated gene 11 protein)(HBxAg up-regulated gene 11 protein) [Source:UniProtKB/Swiss-Prot;Acc:Q96DN2]	1.57272	2.97466	4.61347	0.00123401
PH_hs_0012946	NM_199420.3	POLQ	DNA polymerase theta (DNA polymerase eta)(EC 2.7.7.7) [Source:UniProtKB/Swiss-Prot;Acc:O75417]	-0.656391	-1.57613	-4.61314	0.0012346
PH_hs_0005694	NM_014154.2,NM_213654.1	ARMC8	Armadillo repeat-containing protein 8 [Source:UniProtKB/Swiss-Prot;Acc:Q8IUR7]	-0.95363	-1.93674	-4.61149	0.00123752
PH_hs_0004543	NM_003377.3	VEGFB	Vascular endothelial growth factor B Precursor (VEGF-B)(VEGF-related factor)(VRF) [Source:UniProtKB/Swiss-Prot;Acc:P49765]	0.826877	1.77384	4.61106	0.00123828
PH_hs_0022067	NM_001033028.1,NM_014608.2	CYFIP1	Cytoplasmic FMR1-interacting protein 1 (Specifically Rac1-associated protein 1)(Sra-1)(p140sra-1) [Source:UniProtKB/Swiss-Prot;Acc:Q7L576]	0.941568	1.92061	4.60687	0.00124573
PH_hs_0030776	NM_017654.2	SAMD9	Sterile alpha motif domain-containing protein 9 [Source:UniProtKB/Swiss-Prot;Acc:Q5K651]	0.894362	1.85879	4.59688	0.00126367
PH_hs_0004372	NM_020992.2	PDLIM1	PDZ and LIM domain protein 1 (Elfin)(LIM domain protein CLP-36)(C-terminal LIM domain protein 1) [Source:UniProtKB/Swiss-Prot;Acc:O00151]	-0.75936	-1.69274	-4.59577	0.0012657
PH_hs_0004603	NM_001999.3	FBN2	Fibrillin-2 Precursor [Source:UniProtKB/Swiss-Prot;Acc:P35556]	-0.687753	-1.61077	-4.59487	0.00126733
PH_hs_0004767	NM_172361.1,NM_172360.1,NM_172359.1,NM_172358.1,NM_172357.1,NM_172356.1,NM_172355.1,NM_172354.1,NM_172353.1,NM_172352.1,NM_172351.1,NM_172350.1,NM_153826.2,NM_002389.3	CD46	Membrane cofactor protein Precursor (Trophoblast leukocyte common antigen)(TLX)(CD46 antigen) [Source:UniProtKB/Swiss-Prot;Acc:P15529]	0.566647	1.48108	4.59356	0.00126972
PH_hs_0010124	NM_003318.3	TTK	Dual specificity protein kinase TTK (EC 2.7.12.1)(Phosphotyrosine picked threonine-protein kinase)(PYT) [Source:UniProtKB/Swiss-Prot;Acc:P33981]	-0.735876	-1.66541	-4.59292	0.00127088
PH_hs_0028227	NM_032458.2,NM_001015877.1	PHF6	PHD finger protein 6 (PHD-like zinc finger protein) [Source:UniProtKB/Swiss-Prot;Acc:Q8IWS0]	-1.05959	-2.08435	-4.5776	0.00129913
PH_hs_0026475	NM_020466.4	LYRM2,AC109446.2	NA	0.682358	1.60476	4.57271	0.00130829
PH_hs_0018187	NM_015207.1	OTUD3	OTU domain-containing protein 3 [Source:UniProtKB/Swiss-Prot;Acc:Q5T2D3]	-1.20352	-2.303	-4.57055	0.00131234
PH_hs_0001524	NM_024576.3	OGFRL1	Opioid growth factor receptor-like protein 1 [Source:UniProtKB/Swiss-Prot;Acc:Q5TC84]	0.708764	1.6344	4.56693	0.00131919
PH_hs_0027071	NM_006705.3	GADD45G	Growth arrest and DNA-damage-inducible protein GADD45 gamma (Cytokine-responsive protein CR6)(DNA-damage-inducible transcript 2)(DDIT-2) [Source:UniProtKB/Swiss-Prot;Acc:O95257]	1.84469	3.59177	5.11742	0.00132118
PH_hs_0006803	NM_001105247.1,NM_024742.2	ARMC5	Armadillo repeat-containing protein 5 [Source:UniProtKB/Swiss-Prot;Acc:Q96C12]	-0.974467	-1.96492	-4.55898	0.00133436
PH_hs_0006264	NM_014241.3	PTPLA	Protein-tyrosine phosphatase-like member A (Cementum attachment protein) [Source:UniProtKB/Swiss-Prot;Acc:B0YJ81]	-1.31343	-2.48532	-4.55893	0.00133447
PH_hs_0000067	NM_000147.3	FUCA1	Tissue alpha-L-fucosidase Precursor (EC 3.2.1.51)(Alpha-L-fucoside fucohydrolase)(Alpha-L-fucosidase I)(Alpha-L-fucosidase 1) [Source:UniProtKB/Swiss-Prot;Acc:P04066]	1.09145	2.13088	4.5565	0.00133914
PH_hs_0031046	NM_178448.3	C9orf140	Protein C9orf140 (Tumor specificity and mitosis phase-dependent expression protein)(TS/MDEP)(p42.3) [Source:UniProtKB/Swiss-Prot;Acc:Q86UD0]	-0.688438	-1.61154	-4.55599	0.00134011
PH_hs_0004690	NM_006079.3	CITED2	Cbp/p300-interacting transactivator 2 (MSG-related protein 1)(MRG-1)(P35srj) [Source:UniProtKB/Swiss-Prot;Acc:Q99967]	-0.730959	-1.65974	-4.54801	0.0013556
PH_hs_0028376	NM_198337.2,NM_198336.2,NM_005542.4	INSIG1	Insulin-induced gene 1 protein (INSIG-1) [Source:UniProtKB/Swiss-Prot;Acc:O15503]	0.949287	1.93092	4.5467	0.00135816
PH_hs_0014235	NM_174923.1	CCDC107	Coiled-coil domain-containing protein 107 Precursor [Source:UniProtKB/Swiss-Prot;Acc:Q8WV48]	1.01078	2.015	4.54602	0.00135949
PH_hs_0002526	NM_032802.3	AC012100.1	Signal peptide peptidase-like 2A (Protein SPP-like 2A)(Protein SPPL2a)(EC 3.4.23.-)(Intramembrane protease 3)(IMP3)(Presenilin-like protein 2) [Source:UniProtKB/Swiss-Prot;Acc:Q8TCT8]	0.804742	1.74683	4.54542	0.00136067
PH_hs_0040000	NM_014681.4	DHX34	Probable ATP-dependent RNA helicase DHX34 (EC 3.6.1.-)(DEAH box protein 34) [Source:UniProtKB/Swiss-Prot;Acc:Q14147]	0.925659	1.89955	4.54507	0.00136137
PH_hs_0006653	NM_178470.3	WDR40B	WD repeat-containing protein 40B [Source:UniProtKB/Swiss-Prot;Acc:Q5VU92]	-1.61926	-3.07217	-4.5414	0.00136857
PH_hs_0024641	NM_003183.4	ADAM17	Disintegrin and metalloproteinase domain-containing protein 17 Precursor (ADAM 17)(EC 3.4.24.86)(TNF-alpha-converting enzyme)(TNF-alpha convertase)(Snake venom-like protease)(CD156b antigen) [Source:UniProtKB/Swiss-Prot;Acc:P78536]	0.749399	1.68109	4.53485	0.00138157
PH_hs_0004581	NM_000633.2	BCL2	Apoptosis regulator Bcl-2 [Source:UniProtKB/Swiss-Prot;Acc:P10415]	-0.717867	-1.64475	-4.53087	0.00138952
PH_hs_0002358	NM_004779.4	CNOT8	CCR4-NOT transcription complex subunit 8 (CCR4-associated factor 8)(CAF1-like protein)(CALIFp)(CAF2) [Source:UniProtKB/Swiss-Prot;Acc:Q9UFF9]	-0.762659	-1.69661	-4.52983	0.0013916
PH_hs_0003147	NM_016205.1	PDGFC	Platelet-derived growth factor C Precursor (PDGF-C)(Spinal cord-derived growth factor)(SCDGF)(Fallotein)(VEGF-E) [Contains Platelet-derived growth factor C, latent form(PDGFC latent form);Platelet-derived growth factor C, receptor-binding form(PDGFC receptor-binding form)] [Source:UniProtKB/Swiss-Prot;Acc:Q9NRA1]	1.3999	2.63884	4.52677	0.00139776
PH_hs_0025967	NM_003937.2	KYNU	Kynureninase (EC 3.7.1.3)(L-kynurenine hydrolase) [Source:UniProtKB/Swiss-Prot;Acc:Q16719]	0.845849	1.79732	4.51915	0.00141322
PH_hs_0016060	NM_152346.1	SLC43A2	Large neutral amino acids transporter small subunit 4 (L-type amino L-acid transporter 4)(Solute carrier family 43 member 2) [Source:UniProtKB/Swiss-Prot;Acc:Q8N370]	0.948202	1.92947	4.51878	0.00141399
PH_hs_0024405	NM_144722.3,NM_024867.3	SPEF2	Sperm flagellar protein 2 (Protein KPL2) [Source:UniProtKB/Swiss-Prot;Acc:Q9C093]	-0.834292	-1.78298	-4.51234	0.0014272
PH_hs_0018569	NM_005729.3	PPIF	Peptidyl-prolyl cis-trans isomerase, mitochondrial Precursor (PPIase)(Rotamase)(EC 5.2.1.8)(Cyclophilin F) [Source:UniProtKB/Swiss-Prot;Acc:P30405]	0.57139	1.48595	4.51219	0.00142752
PH_hs_0018599	NM_178508.3,NM_001008704.1,NM_001008703.1	C6orf1	Uncharacterized protein C6orf1 Precursor (Protein LBH) [Source:UniProtKB/Swiss-Prot;Acc:Q86T20]	0.574376	1.48903	4.51089	0.00143021
PH_hs_0022722	NM_003400.3	XPO1	Exportin-1 (Exp1)(Chromosome region maintenance 1 protein homolog) [Source:UniProtKB/Swiss-Prot;Acc:O14980]	-0.539081	-1.45305	-4.5072	0.00143784
PH_hs_0024524	NM_002033.3	FUT4	Alpha-(1,3)-fucosyltransferase (EC 2.4.1.-)(Galactoside 3-L-fucosyltransferase)(Fucosyltransferase 4)(Fucosyltransferase IV)(FucT-IV)(Fuc-TIV)(ELAM-1 ligand fucosyltransferase) [Source:UniProtKB/Swiss-Prot;Acc:P22083]	-0.73727	-1.66702	-4.49995	0.00145302
PH_hs_0033506	NM_003666.2	BLZF1	Golgin-45 (Basic leucine zipper nuclear factor 1)(JEM-1)(p45 basic leucine-zipper nuclear factor) [Source:UniProtKB/Swiss-Prot;Acc:Q9H2G9]	0.881579	1.84239	4.49791	0.0014573
PH_hs_0022739	NM_015123.1	FRMD4B	FERM domain-containing protein 4B (GRP1-binding protein GRSP1) [Source:UniProtKB/Swiss-Prot;Acc:Q9Y2L6]	0.513045	1.42706	4.49719	0.00145882
PH_hs_0030166	NM_177414.1,NM_003713.3	PPAP2B	Lipid phosphate phosphohydrolase 3 (EC 3.1.3.4)(Phosphatidic acid phosphatase 2b)(PAP2-beta)(PAP-2b)(PAP2b)(Phosphatidate phosphohydrolase type 2b)(Vascular endothelial growth factor and type I collagen-inducible protein)(VCIP) [Source:UniProtKB/Swiss-Prot;Acc:O14495]	-2.24767	-4.74915	-4.7183	0.00146119
PH_hs_0026376	NM_003641.3	IFITM1	Interferon-induced transmembrane protein 1 (Interferon-inducible protein 9-27)(Interferon-induced protein 17)(Leu-13 antigen)(CD225 antigen) [Source:UniProtKB/Swiss-Prot;Acc:P13164]	0.964142	1.9509	4.49411	0.00146534
PH_hs_0031254	NM_177403.3	NA	NA	0.717769	1.64464	4.49002	0.00147406
PH_hs_0006539	NM_003920.3	TIMELESS	Protein timeless homolog (hTIM) [Source:UniProtKB/Swiss-Prot;Acc:Q9UNS1]	-0.71876	-1.64577	-4.48588	0.00148293
PH_hs_0005968	NM_005966.3	NAB1	NGFI-A-binding protein 1 (EGR-1-binding protein 1)(Transcriptional regulatory protein p54) [Source:UniProtKB/Swiss-Prot;Acc:Q13506]	0.515309	1.4293	4.47534	0.00150576
PH_hs_0029937	NM_007047.3	BTN3A2	Butyrophilin subfamily 3 member A2 Precursor [Source:UniProtKB/Swiss-Prot;Acc:P78410]	1.10828	2.15589	4.47157	0.00151402
PH_hs_0040712	NM_014936.4	ENPP4	Ectonucleotide pyrophosphatase/phosphodiesterase family member 4 Precursor (E-NPP4)(NPP-4)(EC 3.1.-.-) [Source:UniProtKB/Swiss-Prot;Acc:Q9Y6X5]	1.23989	2.3618	4.47116	0.00151492
PH_hs_0003121	NM_021994.2	ZNF277	Zinc finger protein 277 [Source:UniProtKB/Swiss-Prot;Acc:Q9NRM2]	0.581918	1.49684	4.47053	0.00151632
PH_hs_0000119	NM_002777.3	PRTN3	Myeloblastin Precursor (EC 3.4.21.76)(Leukocyte proteinase 3)(PR-3)(PR3)(AGP7)(Wegener autoantigen)(P29)(C-ANCA antigen)(Neutrophil proteinase 4)(NP-4) [Source:UniProtKB/Swiss-Prot;Acc:P24158]	-0.887766	-1.85031	-4.4593	0.00154125
PH_hs_0014339	NM_016556.2,NM_013290.5	PSMC3IP	Homologous-pairing protein 2 homolog (Proteasome 26S ATPase subunit 3-interacting protein)(PSMC3-interacting protein)(Tat-binding protein 1-interacting protein)(TBP-1-interacting protein)(Nuclear receptor coactivator GT198) [Source:UniProtKB/Swiss-Prot;Acc:Q9P2W1]	-0.809544	-1.75266	-4.45871	0.00154256
PH_hs_0004701	NM_001032282.2,NM_005655.2	KLF10	Krueppel-like factor 10 (Transforming growth factor-beta-inducible early growth response protein 1)(TGFB-inducible early growth response protein 1)(TIEG-1)(EGR-alpha) [Source:UniProtKB/Swiss-Prot;Acc:Q13118]	0.622183	1.5392	4.45619	0.00154824
PH_hs_0029077	NM_014319.3	LEMD3	Inner nuclear membrane protein Man1 (LEM domain-containing protein 3) [Source:UniProtKB/Swiss-Prot;Acc:Q9Y2U8]	-0.650961	-1.57021	-4.45493	0.00155106
PH_hs_0028377	NM_014290.2	TDRD7	Tudor domain-containing protein 7 (Tudor repeat associator with PCTAIRE 2)(Trap)(PCTAIRE2-binding protein) [Source:UniProtKB/Swiss-Prot;Acc:Q8NHU6]	-0.797807	-1.73846	-4.45419	0.00155273
PH_hs_0008382	NM_207309.2	UAP1L1	UDP-N-acetylhexosamine pyrophosphorylase-like protein 1 (EC 2.7.7.-) [Source:UniProtKB/Swiss-Prot;Acc:Q3KQV9]	0.716846	1.64358	4.45363	0.00155399
PH_hs_0002070	NM_005869.2	SDCCAG10	Peptidyl-prolyl cis-trans isomerase SDCCAG10 (EC 5.2.1.8)(Serologically defined colon cancer antigen 10)(Antigen NY-CO-10) [Source:UniProtKB/Swiss-Prot;Acc:Q6UX04]	-0.778412	-1.71524	-4.44226	0.00157992
PH_hs_0017371	NM_002185.2	IL7R	Interleukin-7 receptor subunit alpha Precursor (IL-7R-alpha)(CDw127)(CD127 antigen) [Source:UniProtKB/Swiss-Prot;Acc:P16871]	0.826034	1.77281	4.43968	0.00158585
PH_hs_0006635	NM_152680.1	TMEM154	Transmembrane protein 154 Precursor [Source:UniProtKB/Swiss-Prot;Acc:Q6P9G4]	-0.757503	-1.69056	-4.43663	0.00159291
PH_hs_0019951	NM_021626.2	SCPEP1	Retinoid-inducible serine carboxypeptidase Precursor (EC 3.4.16.-)(Serine carboxypeptidase 1) [Source:UniProtKB/Swiss-Prot;Acc:Q9HB40]	0.594789	1.51025	4.42707	0.00161527
PH_hs_0026038	NM_014562.2	OTX1	Homeobox protein OTX1 (Orthodenticle homolog 1) [Source:UniProtKB/Swiss-Prot;Acc:P32242]	-1.79102	-3.4606	-4.93886	0.00161761
PH_hs_0033098	NM_017946.2	FKBP14	FK506-binding protein 14 Precursor (EC 5.2.1.8)(Peptidyl-prolyl cis-trans isomerase)(PPIase)(Rotamase)(22 kDa FK506-binding protein)(FKBP-22) [Source:UniProtKB/Swiss-Prot;Acc:Q9NWM8]	1.54339	2.91479	4.42423	0.00162197
PH_hs_0010276	NM_004417.2	DUSP1	Dual specificity protein phosphatase 1 (EC 3.1.3.48)(EC 3.1.3.16)(MAP kinase phosphatase 1)(MKP-1)(Protein-tyrosine phosphatase CL100)(Dual specificity protein phosphatase hVH1) [Source:UniProtKB/Swiss-Prot;Acc:P28562]	0.93589	1.91307	4.41748	0.00163803
PH_hs_0020111	NM_000597.2	IGFBP2	Insulin-like growth factor-binding protein 2 Precursor (IGF-binding protein 2)(IGFBP-2)(IBP-2) [Source:UniProtKB/Swiss-Prot;Acc:P18065]	-0.773896	-1.70988	-4.41359	0.00164734
PH_hs_0024092	NM_007129.2	ZIC2	Zinc finger protein ZIC 2 (Zinc finger protein of the cerebellum 2) [Source:UniProtKB/Swiss-Prot;Acc:O95409]	-0.588657	-1.50385	-4.41278	0.00164929
PH_hs_0004341	NM_001813.2	CENPE	Centromere-associated protein E (Centromeric protein E)(CENP-E) [Source:UniProtKB/Swiss-Prot;Acc:Q02224]	-0.988802	-1.98454	-4.41221	0.00165067
PH_hs_0030090	NM_198240.1,NM_002956.2	CLIP1	CAP-Gly domain-containing linker protein 1 (Restin)(Cytoplasmic linker protein 170 alpha-2)(CLIP-170)(Reed-Sternberg intermediate filament-associated protein)(Cytoplasmic linker protein 1) [Source:UniProtKB/Swiss-Prot;Acc:P30622]	0.935266	1.91224	4.40662	0.00166419
PH_hs_0023490	NM_004336.3	BUB1	Mitotic checkpoint serine/threonine-protein kinase BUB1 (hBUB1)(EC 2.7.11.1)(BUB1A) [Source:UniProtKB/Swiss-Prot;Acc:O43683]	-0.976429	-1.96759	-4.4054	0.00166717
PH_hs_0005202	NM_001006640.1,NM_001006639.1,NM_004780.2	TCEAL1	transcription elongation factor A (SII)-like 1 [Source:RefSeq peptide;Acc:NP_004771]	0.6498	1.56895	4.40271	0.00167374
PH_hs_0024833	NM_014657.1	KIAA0406	Uncharacterized protein KIAA0406 [Source:UniProtKB/Swiss-Prot;Acc:O43156]	-1.32164	-2.49951	-4.9065	0.00167885
PH_hs_0013663	NM_017911.2,NM_001104595.1	FAM118A	Protein FAM118A [Source:UniProtKB/Swiss-Prot;Acc:Q9NWS6]	-1.40685	-2.65158	-4.3983	0.00168455
PH_hs_0022195	NM_173834.2	YIPF6	Protein YIPF6 (YIP1 family member 6) [Source:UniProtKB/Swiss-Prot;Acc:Q96EC8]	0.6389	1.55714	4.38886	0.00170798
PH_hs_0006458	NM_004230.3	S1PR2	Sphingosine 1-phosphate receptor 2 (S1P receptor 2)(S1P2)(Sphingosine 1-phosphate receptor Edg-5)(S1P receptor Edg-5)(Endothelial differentiation G-protein coupled receptor 5) [Source:UniProtKB/Swiss-Prot;Acc:O95136]	1.02247	2.03139	4.3872	0.00171213
PH_hs_0022808	NM_006015.4,NM_139135.2	ARID1A	AT-rich interactive domain-containing protein 1A (ARID domain-containing protein 1A)(SWI/SNF-related, matrix-associated, actin-dependent regulator of chromatin subfamily F member 1)(SWI-SNF complex protein p270)(B120)(SWI-like protein)(Osa homolog 1)(hOSA1)(hELD)(BRG1-associated factor 250)(BAF250)(BRG1-associated factor 250a)(BAF250A) [Source:UniProtKB/Swiss-Prot;Acc:O14497]	-0.681997	-1.60436	-4.38638	0.00171418
PH_hs_0025005	NM_001042437.1,NM_003896.3	ST3GAL5	Lactosylceramide alpha-2,3-sialyltransferase (EC 2.4.99.9)(CMP-NeuAc:lactosylceramide alpha-2,3-sialyltransferase)(Ganglioside GM3 synthase)(ST3Gal V)(Sialyltransferase 9) [Source:UniProtKB/Swiss-Prot;Acc:Q9UNP4]	1.22328	2.33477	4.38562	0.00171611
PH_hs_0026205	NM_015339.2,NM_181442.1	ADNP	Activity-dependent neuroprotector homeobox protein (Activity-dependent neuroprotective protein) [Source:UniProtKB/Swiss-Prot;Acc:Q9H2P0]	-0.67584	-1.59753	-4.38433	0.00171933
PH_hs_0014742	NM_000064.2	C3	Complement C3 Precursor (C3 and PZP-like alpha-2-macroglobulin domain-containing protein 1) [Contains Complement C3 beta chain;Complement C3 alpha chain;C3a anaphylatoxin;Complement C3b alpha' chain;Complement C3c alpha' chain fragment 1;Complement C3dg fragment;Complement C3g fragment;Complement C3d fragment;Complement C3f fragment;Complement C3c alpha' chain fragment 2] [Source:UniProtKB/Swiss-…	0.690088	1.61338	4.37767	0.0017362
PH_hs_0001353	NM_003909.3	CPNE3	Copine-3 (Copine III) [Source:UniProtKB/Swiss-Prot;Acc:O75131]	0.611716	1.52808	4.37699	0.00173792
PH_hs_0010768	NM_003279.2	TNNC2	Troponin C, skeletal muscle [Source:UniProtKB/Swiss-Prot;Acc:P02585]	-3.59219	-12.0603	-4.37685	0.00173827
PH_hs_0031418	NM_006421.3	ARFGEF1	Brefeldin A-inhibited guanine nucleotide-exchange protein 1 (Brefeldin A-inhibited GEP 1)(p200 ARF-GEP1)(p200 ARF guanine nucleotide exchange factor) [Source:UniProtKB/Swiss-Prot;Acc:Q9Y6D6]	-0.606366	-1.52242	-4.37471	0.00174374
PH_hs_0025599	NM_001091.2	ABP1	Amiloride-sensitive amine oxidase [copper-containing] Precursor (Diamine oxidase)(DAO)(EC 1.4.3.22)(Amiloride-binding protein)(ABP)(Histaminase)(Kidney amine oxidase)(KAO) [Source:UniProtKB/Swiss-Prot;Acc:P19801]	0.933827	1.91034	4.37287	0.00174844
PH_hs_0002857	NM_001017416.1,NM_001017415.1,NM_003368.4	USP1	Ubiquitin carboxyl-terminal hydrolase 1 (EC 3.1.2.15)(Ubiquitin thioesterase 1)(Ubiquitin-specific-processing protease 1)(Deubiquitinating enzyme 1)(hUBP) [Source:UniProtKB/Swiss-Prot;Acc:O94782]	-0.621474	-1.53845	-4.37218	0.00175021
PH_hs_0002016	NM_020927.1	VAT1L	Synaptic vesicle membrane protein VAT-1 homolog-like (EC 1.-.-.-) [Source:UniProtKB/Swiss-Prot;Acc:Q9HCJ6]	-1.83771	-3.57441	-4.37206	0.00175052
PH_hs_0030800	NM_022725.3	FANCF	Fanconi anemia group F protein (Protein FACF) [Source:UniProtKB/Swiss-Prot;Acc:Q9NPI8]	-0.710937	-1.63687	-4.36991	0.00175605
PH_hs_0004583	NM_005779.2	LHFPL2	Lipoma HMGIC fusion partner-like 2 protein [Source:UniProtKB/Swiss-Prot;Acc:Q6ZUX7]	0.573339	1.48796	4.36847	0.00175975
PH_hs_0004095	NM_001011699.1,NM_033417.1	HAUS8	HEC1/NDC80-interacting centrosome-associated protein 1 (Sarcoma antigen NY-SAR-48) [Source:UniProtKB/Swiss-Prot;Acc:Q9BT25]	-0.707692	-1.63319	-4.36763	0.00176194
PH_hs_0006855	NM_022840.3	METTL4	Methyltransferase-like protein 4 (EC 2.1.1.-) [Source:UniProtKB/Swiss-Prot;Acc:Q8N3J2]	-1.44929	-2.73073	-4.36702	0.0017635
PH_hs_0014100	NM_020247.4	CABC1	Chaperone activity of bc1 complex-like, mitochondrial Precursor (Chaperone-ABC1-like)(aarF domain-containing protein kinase 3) [Source:UniProtKB/Swiss-Prot;Acc:Q8NI60]	-0.506261	-1.42036	-4.36614	0.00176577
PH_hs_0026551	NM_018269.2	ADI1	1,2-dihydroxy-3-keto-5-methylthiopentene dioxygenase (EC 1.13.-.-)(Aci-reductone dioxygenase)(ARD)(Membrane-type 1 matrix metalloproteinase cytoplasmic tail-binding protein 1)(MTCBP-1)(Submergence-induced protein 2 homolog)(SIPL) [Source:UniProtKB/Swiss-Prot;Acc:Q9BV57]	0.599548	1.51524	4.36283	0.00177439
PH_hs_0037447	NM_001007533.3	DYSFIP1	Dysferlin-interacting protein 1 (Toonin) [Source:UniProtKB/Swiss-Prot;Acc:Q86WC6]	-0.73501	-1.66441	-4.36245	0.00177537
PH_hs_0006388	NM_138395.2	MARS2,AC011997.1	NA	-0.782036	-1.71956	-4.36106	0.001779
PH_hs_0032020	NM_001005377.1,NM_002659.2	PLAUR	Urokinase plasminogen activator surface receptor Precursor (uPAR)(U-PAR)(Monocyte activation antigen Mo3)(CD87 antigen) [Source:UniProtKB/Swiss-Prot;Acc:Q03405]	0.825754	1.77246	4.3605	0.00178046
PH_hs_0001719	NM_015941.2,NM_213620.1,NM_213619.1	ATP6V1H	V-type proton ATPase subunit H (V-ATPase subunit H)(Vacuolar proton pump subunit H)(V-ATPase 50/57 kDa subunits)(Vacuolar proton pump subunit SFD)(VMA13)(Nef-binding protein 1)(NBP1) [Source:UniProtKB/Swiss-Prot;Acc:Q9UI12]	0.752891	1.68517	4.35927	0.00178367
PH_hs_0027913	NM_014028.3	OSTM1	Osteopetrosis-associated transmembrane protein 1 Precursor [Source:UniProtKB/Swiss-Prot;Acc:Q86WC4]	0.791645	1.73105	4.3584	0.00178595
PH_hs_0017518	NM_012145.2	DTYMK	Thymidylate kinase (EC 2.7.4.9)(dTMP kinase) [Source:UniProtKB/Swiss-Prot;Acc:P23919]	-0.541251	-1.45523	-4.35651	0.00179092
PH_hs_0000231	NM_006084.4	ISGF3G	Interferon regulatory factor 9 (IRF-9)(Transcriptional regulator ISGF3 subunit gamma)(IFN-alpha-responsive transcription factor subunit)(Interferon-stimulated gene factor 3 gamma)(ISGF3 p48 subunit)(ISGF-3 gamma) [Source:UniProtKB/Swiss-Prot;Acc:Q00978]	0.61759	1.53431	4.35367	0.0017984
PH_hs_0015226	NM_133328.2	DEDD2	DNA-binding death effector domain-containing protein 2 (FADD-like anti-apoptotic molecule 3)(DED-containing protein FLAME-3) [Source:UniProtKB/Swiss-Prot;Acc:Q8WXF8]	0.77235	1.70805	4.35238	0.00180181
PH_hs_0012850	NM_018169.2	C12orf35	Uncharacterized protein C12orf35 [Source:UniProtKB/Swiss-Prot;Acc:Q9HCM1]	0.736619	1.66627	4.3504	0.00180706
PH_hs_0004141	NM_032862.3	AC067930.7-1	None	-0.640243	-1.55859	-4.34943	0.00180964
PH_hs_0024729	NM_015310.3,NM_206909.2	PSD3	PH and SEC7 domain-containing protein 3 (Pleckstrin homology and SEC7 domain-containing protein 3)(Exchange factor for ADP-ribosylation factor guanine nucleotide factor 6)(Hepatocellular carcinoma-associated antigen 67) [Source:UniProtKB/Swiss-Prot;Acc:Q9NYI0]	0.809318	1.75238	4.34835	0.0018125
PH_hs_0035309	NM_000019.3	ACAT1	Acetyl-CoA acetyltransferase, mitochondrial Precursor (EC 2.3.1.9)(Acetoacetyl-CoA thiolase)(T2) [Source:UniProtKB/Swiss-Prot;Acc:P24752]	-0.552931	-1.46706	-4.34704	0.00181599
PH_hs_0032149	NM_018064.3	AKIRIN2	Akirin-2 [Source:UniProtKB/Swiss-Prot;Acc:Q53H80]	0.663178	1.58357	4.343	0.00182681
PH_hs_0002176	NM_022151.4	MOAP1	Modulator of apoptosis 1 (MAP-1)(MAP1)(Paraneoplastic antigen Ma4) [Source:UniProtKB/Swiss-Prot;Acc:Q96BY2]	0.687499	1.61049	4.34269	0.00182765
PH_hs_0013656	NM_017998.2	C9orf40	Uncharacterized protein C9orf40 [Source:UniProtKB/Swiss-Prot;Acc:Q8IXQ3]	-0.869698	-1.82728	-4.34267	0.00182769
PH_hs_0015559	NM_001145199.1	C12orf75	processed transcript	-1.02101	-2.02934	-4.33178	0.0018572
PH_hs_0018555	NM_001008393.2	C4orf46	Uncharacterized protein C4orf46 [Source:UniProtKB/Swiss-Prot;Acc:Q504U0]	-0.76812	-1.70305	-4.33104	0.00185923
PH_hs_0033157	NM_144578.3	MAPK1IP1L	MAPK-interacting and spindle-stabilizing protein-like (Mitogen-activated protein kinase 1-interacting protein 1-like) [Source:UniProtKB/Swiss-Prot;Acc:Q8NDC0]	-0.659198	-1.5792	-4.33014	0.00186169
PH_hs_0032251	NM_001004106.2,NM_002082.3	GRK6	G protein-coupled receptor kinase 6 (EC 2.7.11.16)(G protein-coupled receptor kinase GRK6) [Source:UniProtKB/Swiss-Prot;Acc:P43250]	-1.41001	-2.65739	-4.32889	0.00186512
PH_hs_0014193	NM_181755.1,NM_005525.2	HSD11B1	Corticosteroid 11-beta-dehydrogenase isozyme 1 (EC 1.1.1.146)(11-beta-hydroxysteroid dehydrogenase 1)(11-beta-HSD1)(11-DH) [Source:UniProtKB/Swiss-Prot;Acc:P28845]	-0.570826	-1.48537	-4.31682	0.00189857
PH_hs_0028137	NM_033427.2	CTTNBP2	Cortactin-binding protein 2 (CortBP2) [Source:UniProtKB/Swiss-Prot;Acc:Q8WZ74]	1.53799	2.90389	4.31383	0.00190696
PH_hs_0000118	NM_004997.2	MYBPH	Myosin-binding protein H (MyBP-H)(H-protein) [Source:UniProtKB/Swiss-Prot;Acc:Q13203]	-1.31416	-2.48657	-4.30765	0.00192441
PH_hs_0004723	NM_014734.3	KIAA0247	Uncharacterized protein KIAA0247 Precursor [Source:UniProtKB/Swiss-Prot;Acc:Q92537]	0.665017	1.58559	4.30707	0.00192607
PH_hs_0027156	NM_003878.2	GGH	Gamma-glutamyl hydrolase Precursor (EC 3.4.19.9)(Gamma-Glu-X carboxypeptidase)(Conjugase)(GH) [Source:UniProtKB/Swiss-Prot;Acc:Q92820]	-0.560031	-1.4743	-4.30121	0.0019428
PH_hs_0029373	NM_006142.3	SFN	14-3-3 protein sigma (Stratifin)(Epithelial cell marker protein 1) [Source:UniProtKB/Swiss-Prot;Acc:P31947]	-6.84277	-114.784	-4.50047	0.00194644
PH_hs_0025357	NM_003569.2	STX7	Syntaxin-7 [Source:UniProtKB/Swiss-Prot;Acc:O15400]	0.563304	1.47765	4.29535	0.00195966
PH_hs_0027050	NM_005443.4	PAPSS1	Bifunctional 3'-phosphoadenosine 5'-phosphosulfate synthetase 1 (PAPS synthetase 1)(PAPSS 1)(Sulfurylase kinase 1)(SK 1)(SK1) [Includes Sulfate adenylyltransferase(EC 2.7.7.4)(Sulfate adenylate transferase)(SAT)(ATP-sulfurylase);Adenylyl-sulfate kinase(EC 2.7.1.25)(Adenylylsulfate 3'-phosphotransferase)(APS kinase)(Adenosine-5'-phosphosulfate 3'-phosphotransferase)(3'-phosphoadenosine-5'-phosphos…	0.887342	1.84977	4.29376	0.00196429
PH_hs_0038735	NM_004348.3,NM_001015051.3,NM_001024630.3	RUNX2	Runt-related transcription factor 2 (Core-binding factor subunit alpha-1)(CBF-alpha-1)(Acute myeloid leukemia 3 protein)(Oncogene AML-3)(Polyomavirus enhancer-binding protein 2 alpha A subunit)(PEBP2-alpha A)(PEA2-alpha A)(SL3-3 enhancer factor 1 alpha A subunit)(SL3/AKV core-binding factor alpha A subunit)(Osteoblast-specific transcription factor 2)(OSF-2) [Source:UniProtKB/Swiss-Prot;Acc:Q13950]	-0.680346	-1.60252	-4.2919	0.00196968
PH_hs_0010123	NM_144949.2,NM_014011.4	SOCS5	Suppressor of cytokine signaling 5 (SOCS-5)(Cytokine-inducible SH2-containing protein 5)(Cytokine-inducible SH2 protein 6)(CIS-6) [Source:UniProtKB/Swiss-Prot;Acc:O75159]	-0.781468	-1.71888	-4.2865	0.00198546
PH_hs_0033243	NM_007074.2	CORO1A	Coronin-1A (Coronin-like protein p57)(Coronin-like protein A)(Clipin-A)(Tryptophan aspartate-containing coat protein)(TACO) [Source:UniProtKB/Swiss-Prot;Acc:P31146]	-0.601164	-1.51694	-4.28638	0.0019858
PH_hs_0017180	NM_017516.1	RAB39	Ras-related protein Rab-39A (Rab-39) [Source:UniProtKB/Swiss-Prot;Acc:Q14964]	1.16069	2.23564	4.28587	0.00198732
PH_hs_0030953	NM_016099.2,NM_001002296.1	GOLGA7	Golgin subfamily A member 7 (Golgi complex-associated protein of 16 kDa) [Source:UniProtKB/Swiss-Prot;Acc:Q7Z5G4]	0.552409	1.46653	4.27583	0.00201702
PH_hs_0019747	NM_020959.2	ANO8	Anoctamin-8 (Transmembrane protein 16H) [Source:UniProtKB/Swiss-Prot;Acc:Q9HCE9]	-1.47804	-2.7857	-4.27449	0.00202103
PH_hs_0026109	NM_002875.3,NM_133487.2	RAD51	DNA repair protein RAD51 homolog 1 (hRAD51)(HsRAD51) [Source:UniProtKB/Swiss-Prot;Acc:Q06609]	-0.613483	-1.52995	-4.27158	0.00202975
PH_hs_0005030	NM_001126.2	ADSS	Adenylosuccinate synthetase isozyme 2 (AMPSase 2)(AdSS 2)(EC 6.3.4.4)(Adenylosuccinate synthetase, acidic isozyme)(IMP--aspartate ligase 2) [Source:UniProtKB/Swiss-Prot;Acc:P30520]	-0.698803	-1.62316	-4.27027	0.00203369
PH_hs_0001086	NM_021202.1	TP53INP2	Tumor protein p53-inducible nuclear protein 2 (p53-inducible protein U)(PIG-U) [Source:UniProtKB/Swiss-Prot;Acc:Q8IXH6]	1.21411	2.31998	4.26315	0.00205527
PH_hs_0020904	NM_002372.2	MAN2A1	Alpha-mannosidase 2 (EC 3.2.1.114)(Alpha-mannosidase II)(Mannosyl-oligosaccharide 1,3-1,6-alpha-mannosidase)(MAN II)(Golgi alpha-mannosidase II)(Mannosidase alpha class 2A member 1) [Source:UniProtKB/Swiss-Prot;Acc:Q16706]	-0.584812	-1.49984	-4.26246	0.00205736
PH_hs_0014089	NM_017781.2	CYP2W1	Cytochrome P450 2W1 (EC 1.14.14.-)(CYPIIW1) [Source:UniProtKB/Swiss-Prot;Acc:Q8TAV3]	-4.49293	-22.5168	-4.45382	0.00207162
PH_hs_0033428	NM_020338.3	ZMIZ1	Zinc finger MIZ domain-containing protein 1 (Retinoic acid-induced protein 17)(PIAS-like protein Zimp10) [Source:UniProtKB/Swiss-Prot;Acc:Q9ULJ6]	0.948876	1.93037	4.2471	0.00210474
PH_hs_0011943	NM_002133.1	HMOX1	Heme oxygenase 1 (HO-1)(EC 1.14.99.3) [Source:UniProtKB/Swiss-Prot;Acc:P09601]	0.643498	1.56211	4.24614	0.00210775
PH_hs_0001533	NM_015960.2	CUTC	Copper homeostasis protein cutC homolog [Source:UniProtKB/Swiss-Prot;Acc:Q9NTM9]	-0.831907	-1.78004	-4.24515	0.00211085
PH_hs_0032971	NM_019042.3	PUS7	Pseudouridylate synthase 7 homolog (EC 5.4.99.-) [Source:UniProtKB/Swiss-Prot;Acc:Q96PZ0]	-0.620049	-1.53693	-4.2426	0.00211886
PH_hs_0040311	NM_203341.1,NM_004261.3	RP4-604K5.1	15 kDa selenoprotein Precursor [Source:UniProtKB/Swiss-Prot;Acc:O60613]	0.542114	1.4561	4.24143	0.00212252
PH_hs_0000207	NM_000891.2	KCNJ2	Inward rectifier potassium channel 2 (Potassium channel, inwardly rectifying subfamily J member 2)(Inward rectifier K(+) channel Kir2.1)(Cardiac inward rectifier potassium channel)(IRK1) [Source:UniProtKB/Swiss-Prot;Acc:P63252]	1.55153	2.93129	4.43444	0.00212614
PH_hs_0032001	NM_001001701.3	C4orf3	Uncharacterized protein C4orf3 (Hepatitis C virus F protein-transactivated protein 1)(HCV F-transactivated protein 1) [Source:UniProtKB/Swiss-Prot;Acc:Q8WVX3]	0.738859	1.66886	4.24004	0.00212693
PH_hs_0023594	NM_003676.2,NM_144780.1	DEGS1	Sphingolipid delta(4)-desaturase DES1 (EC 1.14.-.-)(Degenerative spermatocyte homolog 1)(Membrane lipid desaturase)(Migration-inducing gene 15 protein) [Source:UniProtKB/Swiss-Prot;Acc:O15121]	0.611432	1.52778	4.23378	0.00214677
PH_hs_0025750	NM_170711.1,NM_018959.2	DAZAP1	DAZ-associated protein 1 (Deleted in azoospermia-associated protein 1) [Source:UniProtKB/Swiss-Prot;Acc:Q96EP5]	0.688067	1.61112	4.22802	0.00216522
PH_hs_0001684	NM_012305.2	AP2A2	AP-2 complex subunit alpha-2 (Adapter-related protein complex 2 alpha-2 subunit)(Adaptor protein complex AP-2 subunit alpha-2)(Alpha2-adaptin)(Plasma membrane adaptor HA2/AP2 adaptin alpha C subunit)(Alpha-adaptin C)(Clathrin assembly protein complex 2 alpha-C large chain)(100 kDa coated vesicle protein C)(Huntingtin-interacting protein J)(Huntingtin yeast partner J) [Source:UniProtKB/Swiss-Prot;…	0.752261	1.68443	4.22723	0.00216779
PH_hs_0016565	NM_138432.2	SDSL	Serine dehydratase-like (EC 4.3.1.-)(Serine dehydratase 2) [Source:UniProtKB/Swiss-Prot;Acc:Q96GA7]	0.514397	1.4284	4.22679	0.00216921
PH_hs_0024531	NM_153048.1,NM_153047.1,NM_002037.3	FYN	Proto-oncogene tyrosine-protein kinase Fyn (EC 2.7.10.2)(p59-Fyn)(Protooncogene Syn)(SLK) [Source:UniProtKB/Swiss-Prot;Acc:P06241]	-1.26952	-2.41081	-4.22619	0.00217114
PH_hs_0026004	NM_018447.1	TMEM111	Transmembrane protein 111 [Source:UniProtKB/Swiss-Prot;Acc:Q9P0I2]	0.632013	1.54973	4.22489	0.00217535
PH_hs_0038585	NM_005625.3,NM_001007070.1,NM_001007069.1,NM_001007068.1,NM_001007067.1	RP11-77G22.3,SDCBP	NA	1.14919	2.21789	4.22477	0.00217572
PH_hs_0025861	NM_004217.2	AURKB	Serine/threonine-protein kinase 12 (EC 2.7.11.1)(Aurora-B)(Aurora- and Ipl1-like midbody-associated protein 1)(AIM-1)(Aurora/IPL1-related kinase 2)(Aurora-related kinase 2)(STK-1) [Source:UniProtKB/Swiss-Prot;Acc:Q96GD4]	-0.653393	-1.57286	-4.21888	0.00219485
PH_hs_0022256	NM_002765.3,NM_001039091.1	PRPS2	Ribose-phosphate pyrophosphokinase 2 (EC 2.7.6.1)(Phosphoribosyl pyrophosphate synthetase II)(PRS-II)(PPRibP) [Source:UniProtKB/Swiss-Prot;Acc:P11908]	-0.587736	-1.50289	-4.21448	0.00220929
PH_hs_0015005	NM_000380.3	XPA	DNA repair protein complementing XP-A cells (Xeroderma pigmentosum group A-complementing protein) [Source:UniProtKB/Swiss-Prot;Acc:P23025]	-0.817975	-1.76293	-4.21379	0.00221155
PH_hs_0006340	NM_152879.2,NM_003648.2	DGKD	Diacylglycerol kinase delta (DAG kinase delta)(EC 2.7.1.107)(Diglyceride kinase delta)(DGK-delta)(130 kDa diacylglycerol kinase) [Source:UniProtKB/Swiss-Prot;Acc:Q16760]	-0.684329	-1.60695	-4.21062	0.002222
PH_hs_0028990	NM_001001787.1,NM_001677.3	ATP1B1	Sodium/potassium-transporting ATPase subunit beta-1 (Sodium/potassium-dependent ATPase subunit beta-1) [Source:UniProtKB/Swiss-Prot;Acc:P05026]	0.655279	1.57492	4.20784	0.00223121
PH_hs_0027408	NM_005531.2	IFI16	Gamma-interferon-inducible protein Ifi-16 (Interferon-inducible myeloid differentiation transcriptional activator)(IFI 16) [Source:UniProtKB/Swiss-Prot;Acc:Q16666]	0.812	1.75564	4.20782	0.00223129
PH_hs_0040329	NM_001008530.1,NM_005606.5	LGMN	Legumain Precursor (EC 3.4.22.34)(Asparaginyl endopeptidase)(Protease, cysteine 1) [Source:UniProtKB/Swiss-Prot;Acc:Q99538]	1.49173	2.81226	4.20611	0.00223699
PH_hs_0026611	NM_006638.2	RPP40	Ribonuclease P protein subunit p40 (RNaseP protein p40)(EC 3.1.26.5)(RNase P subunit 1) [Source:UniProtKB/Swiss-Prot;Acc:O75818]	-1.52555	-2.87896	-4.20549	0.00223904
PH_hs_0016824	NM_152729.2	NT5DC1	5'-nucleotidase domain-containing protein 1 [Source:UniProtKB/Swiss-Prot;Acc:Q5TFE4]	0.703435	1.62838	4.20532	0.00223962
PH_hs_0019211	NM_015590.2,NM_182679.1	GPATCH4	G patch domain-containing protein 4 [Source:UniProtKB/Swiss-Prot;Acc:Q5T3I0]	-0.598533	-1.51418	-4.20298	0.00224743
PH_hs_0024371	NM_005968.3,NM_031203.2	HNRNPM	Heterogeneous nuclear ribonucleoprotein M (hnRNP M) [Source:UniProtKB/Swiss-Prot;Acc:P52272]	-0.75622	-1.68906	-4.19977	0.0022582
PH_hs_0028484	NM_173607.3,NM_001079519.1	C14orf24	Protein FAM177A1 [Source:UniProtKB/Swiss-Prot;Acc:Q8N128]	-0.554709	-1.46887	-4.19946	0.00225925
PH_hs_0028696	NM_001735.2	C5	Complement C5 Precursor (C3 and PZP-like alpha-2-macroglobulin domain-containing protein 4) [Contains Complement C5 beta chain;Complement C5 alpha chain;C5a anaphylatoxin;Complement C5 alpha' chain] [Source:UniProtKB/Swiss-Prot;Acc:P01031]	-0.708607	-1.63423	-4.19385	0.00227824
PH_hs_0032713	NM_032236.5	USP48	Ubiquitin carboxyl-terminal hydrolase 48 (EC 3.1.2.15)(Ubiquitin thioesterase 48)(Ubiquitin-specific-processing protease 48)(Deubiquitinating enzyme 48) [Source:UniProtKB/Swiss-Prot;Acc:Q86UV5]	-0.857422	-1.8118	-4.19277	0.0022819
PH_hs_0025627	NM_020246.2	SLC12A9	Solute carrier family 12 member 9 (Potassium-chloride transporter 9)(Cation-chloride cotransporter-interacting protein 1)(CCC-interacting protein 1)(hCIP1)(Cation-chloride cotransporter 6)(hCCC6)(WO3.3) [Source:UniProtKB/Swiss-Prot;Acc:Q9BXP2]	-0.574061	-1.48871	-4.18744	0.00230011
PH_hs_0005473	NM_173587.2	RCOR2	REST corepressor 2 [Source:UniProtKB/Swiss-Prot;Acc:Q8IZ40]	-1.28937	-2.44421	-4.18738	0.00230033
PH_hs_0024384	NM_000252.2	MTM1	Myotubularin (EC 3.1.3.48) [Source:UniProtKB/Swiss-Prot;Acc:Q13496]	-0.680443	-1.60263	-4.18291	0.00231573
PH_hs_0025787	NM_020987.2,NM_001149.2	ANK3	Ankyrin-3 (ANK-3)(Ankyrin-G) [Source:UniProtKB/Swiss-Prot;Acc:Q12955]	-1.57701	-2.98351	-4.36999	0.00231897
PH_hs_0014331	NM_015973.3	GAL	Galanin Precursor [Contains Galanin;Galanin message-associated peptide(GMAP)] [Source:UniProtKB/Swiss-Prot;Acc:P22466]	-0.89523	-1.85991	-4.17657	0.00233774
PH_hs_0023436	NM_018361.3	AGPAT5	1-acyl-sn-glycerol-3-phosphate acyltransferase epsilon (EC 2.3.1.51)(1-acylglycerol-3-phosphate O-acyltransferase 5)(1-AGP acyltransferase 5)(1-AGPAT 5)(Lysophosphatidic acid acyltransferase epsilon)(LPAAT-epsilon) [Source:UniProtKB/Swiss-Prot;Acc:Q9NUQ2]	-0.599672	-1.51537	-4.17426	0.00234583
PH_hs_0030934	NM_003255.4	TIMP2	Metalloproteinase inhibitor 2 Precursor (Tissue inhibitor of metalloproteinases 2)(TIMP-2)(CSC-21K) [Source:UniProtKB/Swiss-Prot;Acc:P16035]	0.648089	1.56709	4.1741	0.0023464
PH_hs_0001748	NM_002957.4	RXRA	Retinoic acid receptor RXR-alpha (Retinoid X receptor alpha)(Nuclear receptor subfamily 2 group B member 1) [Source:UniProtKB/Swiss-Prot;Acc:P19793]	0.680089	1.60224	4.17186	0.00235425
PH_hs_0029045	NM_001040274.1	SYCP2L	Synaptonemal complex protein 2-like (SCP-2-like)(145 kDa nucleolar protein homolog)(hsNO145) [Source:UniProtKB/Swiss-Prot;Acc:Q5T4T6]	-1.1849	-2.27348	-4.17144	0.00235573
PH_hs_0003443	NM_015187.3	AC092436.5-2,AC092436.5-3	NA	-0.668903	-1.58986	-4.17055	0.00235886
PH_hs_0031365	NM_001005339.1,NM_002925.3	RGS10	Regulator of G-protein signaling 10 (RGS10) [Source:UniProtKB/Swiss-Prot;Acc:O43665]	0.632886	1.55066	4.16512	0.00237809
PH_hs_0036480	NM_001015882.2	DNAJC25	DnaJ homolog subfamily C member 25 [Source:UniProtKB/Swiss-Prot;Acc:Q9H1X3]	-1.36986	-2.58445	-4.1618	0.00238994
PH_hs_0025871	NM_001032409.1,NM_016816.2	OAS1	2'-5'-oligoadenylate synthetase 1 ((2-5')oligo(A) synthetase 1)(2-5A synthetase 1)(EC 2.7.7.-)(p46/p42 OAS)(E18/E16) [Source:UniProtKB/Swiss-Prot;Acc:P00973]	0.876274	1.83563	4.16111	0.00239239
PH_hs_0010555	NM_016042.2,NM_001002269.1	EXOSC3,C21orf63,AP000271.1	NA	-0.642205	-1.56071	-4.16055	0.0023944
PH_hs_0005741	NM_031453.2	FAM107B	Protein FAM107B [Source:UniProtKB/Swiss-Prot;Acc:Q9H098]	-0.566188	-1.48061	-4.15466	0.0024156
PH_hs_0000825	NM_134447.1,NM_003796.2	C19orf2	Unconventional prefoldin RPB5 interactor (RNA polymerase II subunit 5-mediating protein)(RPB5-mediating protein)(Protein NNX3) [Source:UniProtKB/Swiss-Prot;Acc:O94763]	-0.644417	-1.56311	-4.15314	0.0024211
PH_hs_0022645	NM_024036.4	LRFN4	Leucine-rich repeat and fibronectin type-III domain-containing protein 4 Precursor [Source:UniProtKB/Swiss-Prot;Acc:Q6PJG9]	-0.61721	-1.53391	-4.15104	0.00242873
PH_hs_0031937	NM_080655.1	C9orf30	UPF0439 protein C9orf30 [Source:UniProtKB/Swiss-Prot;Acc:Q96H12]	0.57272	1.48733	4.14818	0.00243916
PH_hs_0004512	NM_004231.2	ATP6V1F	V-type proton ATPase subunit F (V-ATPase subunit F)(Vacuolar proton pump subunit F)(V-ATPase 14 kDa subunit) [Source:UniProtKB/Swiss-Prot;Acc:Q16864]	0.667964	1.58883	4.14674	0.00244442
PH_hs_0004775	NM_004604.3	STX4	Syntaxin-4 (Renal carcinoma antigen NY-REN-31) [Source:UniProtKB/Swiss-Prot;Acc:Q12846]	0.667254	1.58805	4.14637	0.00244578
PH_hs_0035772	NM_002982.3	CCL2	C-C motif chemokine 2 Precursor (Small-inducible cytokine A2)(Monocyte chemoattractant protein 1)(Monocyte chemotactic protein 1)(MCP-1)(Monocyte chemotactic and activating factor)(MCAF)(Monocyte secretory protein JE)(HC11) [Source:UniProtKB/Swiss-Prot;Acc:P13500]	0.976514	1.9677	4.14607	0.00244688
PH_hs_0024588	NM_003874.2	CD84	SLAM family member 5 Precursor (Signaling lymphocytic activation molecule 5)(Leukocyte differentiation antigen CD84)(Cell surface antigen MAX.3)(Hly9-beta)(CD84 antigen) [Source:UniProtKB/Swiss-Prot;Acc:Q9UIB8]	0.614164	1.53067	4.14433	0.00245324
PH_hs_0032142	NM_001003722.1	GLE1	Nucleoporin GLE1 (hGLE1)(GLE1-like protein) [Source:UniProtKB/Swiss-Prot;Acc:Q53GS7]	-0.484941	-1.39953	-4.14131	0.0024644
PH_hs_0000698	NM_175748.3,NM_001100417.1	UBR7	Putative E3 ubiquitin-protein ligase UBR7 (EC 6.3.2.-)(N-recognin-7) [Source:UniProtKB/Swiss-Prot;Acc:Q8N806]	-0.630536	-1.54814	-4.13796	0.00247681
PH_hs_0022075	NM_014045.3	LRP10	Low-density lipoprotein receptor-related protein 10 Precursor [Source:UniProtKB/Swiss-Prot;Acc:Q7Z4F1]	0.620693	1.53761	4.13547	0.00248606
PH_hs_0010101	NM_031462.2,NM_134446.2,NM_134445.2	CD99L2	CD99 antigen-like protein 2 Precursor (MIC2-like protein 1)(CD99 antigen) [Source:UniProtKB/Swiss-Prot;Acc:Q8TCZ2]	0.671752	1.59301	4.1271	0.00251747
PH_hs_0034862	NM_006634.2	VAMP5	Vesicle-associated membrane protein 5 (VAMP-5)(Myobrevin) [Source:UniProtKB/Swiss-Prot;Acc:O95183]	-1.90569	-3.74687	-4.30627	0.00252833
PH_hs_0028888	NM_003542.3	HIST1H4C	Histone H4 [Source:UniProtKB/Swiss-Prot;Acc:P62805]	-1.55215	-2.93255	-4.12357	0.00253083
PH_hs_0035100	NM_001004330.2	PLEKHG7	Pleckstrin homology domain-containing family G member 7 [Source:UniProtKB/Swiss-Prot;Acc:Q6ZR37]	-1.77434	-3.42082	-4.30299	0.00253962
PH_hs_0000031	NM_016195.2	KIF20B	M-phase phosphoprotein 1 (MPP1)(Kinesin-related motor interacting with PIN1)(Cancer/testis antigen 90)(CT90) [Source:UniProtKB/Swiss-Prot;Acc:Q96Q89]	-0.926245	-1.90032	-4.12045	0.00254273
PH_hs_0001431	NM_001040273.1,NM_173555.2	TYSND1	Peroxisomal leader peptide-processing protease (EC 3.4.21.-)(Trypsin domain-containing protein 1) [Contains Peroxisomal leader peptide-processing protease, 10 kDa form;Peroxisomal leader peptide-processing protease, 49 kDa form] [Source:UniProtKB/Swiss-Prot;Acc:Q2T9J0]	-1.83445	-3.56635	-4.12008	0.00254415
PH_hs_0026851	NM_001102406.1,NM_025144.3	ALPK1	Alpha-protein kinase 1 (EC 2.7.11.-)(Lymphocyte alpha-protein kinase)(Chromosome 4 kinase) [Source:UniProtKB/Swiss-Prot;Acc:Q96QP1]	0.833046	1.78144	4.11902	0.00254818
PH_hs_0004724	NM_015141.2	GPD1L	Glycerol-3-phosphate dehydrogenase 1-like protein (EC 1.1.1.8) [Source:UniProtKB/Swiss-Prot;Acc:Q8N335]	-0.56222	-1.47654	-4.11689	0.00255634
PH_hs_0011493	NM_001839.3	CNN3	Calponin-3 (Calponin, acidic isoform) [Source:UniProtKB/Swiss-Prot;Acc:Q15417]	-0.845486	-1.79687	-4.11545	0.00256188
PH_hs_0009203	NM_015055.2	SWAP70	Switch-associated protein 70 (SWAP-70) [Source:UniProtKB/Swiss-Prot;Acc:Q9UH65]	0.67165	1.59289	4.11305	0.00257115
PH_hs_0013152	NM_005297.3	MCHR1	Melanin-concentrating hormone receptor 1 (MCH receptor 1)(MCHR-1)(MCH-R1)(MCH-1R)(MCH1R)(MCHR)(G-protein coupled receptor 24)(Somatostatin receptor-like protein)(SLC-1) [Source:UniProtKB/Swiss-Prot;Acc:Q99705]	1.97819	3.93998	4.29043	0.00258347
PH_hs_0027641	NM_015439.2	CCDC28A	Coiled-coil domain-containing protein 28A (CCRL1AP) [Source:UniProtKB/Swiss-Prot;Acc:Q8IWP9]	-0.555112	-1.46928	-4.10569	0.00259973
PH_hs_0029393	NM_020436.3	SALL4	Sal-like protein 4 (Zinc finger protein SALL4) [Source:UniProtKB/Swiss-Prot;Acc:Q9UJQ4]	-1.56166	-2.95194	-4.1044	0.00260478
PH_hs_0004830	NM_032581.3	FAM126A	Hyccin (Protein FAM126A)(Down-regulated by CTNNB1 protein A) [Source:UniProtKB/Swiss-Prot;Acc:Q9BYI3]	-2.52808	-5.76805	-4.28313	0.00260932
PH_hs_0000889	NM_014039.2	C11orf54	Ester hydrolase C11orf54 (EC 3.1.-.-) [Source:UniProtKB/Swiss-Prot;Acc:Q9H0W9]	0.757948	1.69108	4.10322	0.00260943
PH_hs_0002724	NM_018445.4	AC023024.6	Selenoprotein S (SelS)(VCP-interacting membrane protein) [Source:UniProtKB/Swiss-Prot;Acc:Q9BQE4]	0.475153	1.39007	4.10306	0.00261005
PH_hs_0013509	NM_001918.2	DBT	Lipoamide acyltransferase component of branched-chain alpha-keto acid dehydrogenase complex, mitochondrial Precursor (EC 2.3.1.168)(Dihydrolipoyllysine-residue (2-methylpropanoyl)transferase)(Dihydrolipoamide branched chain transacylase)(BCKAD E2 subunit)(E2) [Source:UniProtKB/Swiss-Prot;Acc:P11182]	-0.770238	-1.70555	-4.10296	0.00261043
PH_hs_0002170	NM_014949.2	KIAA0907	UPF0469 protein KIAA0907 [Source:UniProtKB/Swiss-Prot;Acc:Q7Z7F0]	-0.46639	-1.38165	-4.09922	0.00262517
PH_hs_0010686	NM_138285.3	NUP35	Nucleoporin NUP53 (Nuclear pore complex protein Nup53)(Nucleoporin Nup35)(35 kDa nucleoporin)(Mitotic phosphoprotein 44)(MP-44) [Source:UniProtKB/Swiss-Prot;Acc:Q8NFH5]	-0.697753	-1.62198	-4.09537	0.00264042
PH_hs_0009132	NM_002870.2	RAB13,AC034102.32	NA	0.546354	1.46039	4.09126	0.00265678
PH_hs_0000672	NM_016217.2	HECA	Headcase protein homolog (hHDC) [Source:UniProtKB/Swiss-Prot;Acc:Q9UBI9]	0.563398	1.47775	4.08968	0.00266312
PH_hs_0005033	NM_001040630.1,NM_001040629.1,NM_001040628.1,NM_001040627.1,NM_001040626.1,NM_001040625.1,NM_001040624.1,NM_032041.2	NCALD	Neurocalcin-delta [Source:UniProtKB/Swiss-Prot;Acc:P61601]	-0.681193	-1.60346	-4.08923	0.00266493
PH_hs_0019776	NM_001153.3	ANXA4	Annexin A4 (Annexin-4)(Annexin IV)(Lipocortin IV)(Endonexin I)(Chromobindin-4)(Protein II)(P32.5)(Placental anticoagulant protein II)(PAP-II)(PP4-X)(35-beta calcimedin)(Carbohydrate-binding protein p33/p41) [Source:UniProtKB/Swiss-Prot;Acc:P09525]	0.662008	1.58228	4.08219	0.00269333
PH_hs_0001032	NM_001425.2	EMP3	Epithelial membrane protein 3 (EMP-3)(Protein YMP)(Hematopoietic neural membrane protein)(HNMP-1) [Source:UniProtKB/Swiss-Prot;Acc:P54852]	0.701246	1.62591	4.07804	0.00271025
PH_hs_0031147	NM_001004057.1,NM_001004056.1,NM_182982.2	GRK4	G protein-coupled receptor kinase 4 (EC 2.7.11.16)(G protein-coupled receptor kinase GRK4)(ITI1) [Source:UniProtKB/Swiss-Prot;Acc:P32298]	0.788534	1.72732	4.07659	0.00271618
PH_hs_0010691	NM_020931.2	KIAA1586	Uncharacterized protein KIAA1586 [Source:UniProtKB/Swiss-Prot;Acc:Q9HCI6]	-0.785156	-1.72328	-4.07554	0.00272047
PH_hs_0022798	NM_019852.3	METTL3	N6-adenosine-methyltransferase 70 kDa subunit (MT-A70)(EC 2.1.1.62)(Methyltransferase-like protein 3) [Source:UniProtKB/Swiss-Prot;Acc:Q86U44]	-0.612235	-1.52863	-4.07284	0.00273156
PH_hs_0024905	NM_152603.2	ZNF567	Zinc finger protein 567 [Source:UniProtKB/Swiss-Prot;Acc:Q8N184]	-1.12229	-2.17693	-4.07172	0.0027362
PH_hs_0022637	NM_001412.3	EIF1AX	Eukaryotic translation initiation factor 1A, X-chromosomal (eIF-1A X isoform)(eIF-4C) [Source:UniProtKB/Swiss-Prot;Acc:P47813]	-0.642891	-1.56145	-4.07158	0.00273677
PH_hs_0006140	NM_021709.2,NM_006427.3	SIVA1	Apoptosis regulatory protein Siva (CD27-binding protein)(CD27BP) [Source:UniProtKB/Swiss-Prot;Acc:O15304]	-0.545825	-1.45985	-4.06872	0.00274861
PH_hs_0010551	NM_000436.3	OXCT1	Succinyl-CoA:3-ketoacid-coenzyme A transferase 1, mitochondrial Precursor (EC 2.8.3.5)(3-oxoacid-CoA transferase 1)(Somatic-type succinyl CoA:3-oxoacid CoA-transferase)(Scot-S) [Source:UniProtKB/Swiss-Prot;Acc:P55809]	-1.02128	-2.02971	-4.06867	0.00274881
PH_hs_0014360	NM_020829.2	KIAA1432	Protein RIC1 homolog (Connexin 43-interacting protein of 150 kDa) [Source:UniProtKB/Swiss-Prot;Acc:Q4ADV7]	1.40401	2.64635	4.06395	0.00276848
PH_hs_0028187	NM_024692.4	CLIP4	CAP-Gly domain-containing linker protein 4 (Restin-like protein 2) [Source:UniProtKB/Swiss-Prot;Acc:Q8N3C7]	1.15021	2.21947	4.06322	0.00277153
PH_hs_0022943	NM_020914.3	RNF213	RING finger protein 213 [Source:UniProtKB/Swiss-Prot;Acc:Q63HN8]	0.931885	1.90777	4.06194	0.00277689
PH_hs_0034692	NM_025134.4	CHD9	Chromodomain-helicase-DNA-binding protein 9 (CHD-9)(EC 3.6.1.-)(ATP-dependent helicase CHD9)(Chromatin-related mesenchymal modulator)(CReMM)(Chromatin-remodeling factor CHROM1)(Peroxisomal proliferator-activated receptor A-interacting complex 320 kDa protein)(PPAR-alpha-interacting complex protein 320 kDa)(Kismet homolog 2) [Source:UniProtKB/Swiss-Prot;Acc:Q3L8U1]	0.756176	1.68901	4.05758	0.00279522
PH_hs_0024986	NM_001352.3	DBP	D site-binding protein (Albumin D box-binding protein)(Albumin D-element-binding protein)(TAXREB302) [Source:UniProtKB/Swiss-Prot;Acc:Q10586]	0.810949	1.75437	4.05602	0.00280183
PH_hs_0024155	NM_078467.1,NM_000389.3	CDKN1A	Cyclin-dependent kinase inhibitor 1 (p21)(CDK-interacting protein 1)(Melanoma differentiation-associated protein 6)(MDA-6) [Source:UniProtKB/Swiss-Prot;Acc:P38936]	0.88912	1.85205	4.05342	0.00281282
PH_hs_0001001	NM_006572.4	GNA13	Guanine nucleotide-binding protein subunit alpha-13 (G-protein subunit alpha-13)(G alpha-13) [Source:UniProtKB/Swiss-Prot;Acc:Q14344]	0.62902	1.54651	4.05314	0.00281401
PH_hs_0003454	NM_014321.2	ORC6L	Origin recognition complex subunit 6 [Source:UniProtKB/Swiss-Prot;Acc:Q9Y5N6]	-1.01718	-2.02396	-4.2262	0.00282076
PH_hs_0023978	NM_014316.2,NM_001042476.1	CARHSP1	Calcium-regulated heat stable protein 1 (Calcium-regulated heat-stable protein of 24 kDa)(CRHSP-24) [Source:UniProtKB/Swiss-Prot;Acc:Q9Y2V2]	-0.493436	-1.40779	-4.05124	0.00282212
PH_hs_0001875	NM_032120.2	C7orf64	UPF0712 protein C7orf64 [Source:UniProtKB/Swiss-Prot;Acc:Q5RL73]	0.838168	1.78778	4.05017	0.00282669
PH_hs_0030454	NM_019054.2	FAM35B,FAM35B2,FAM35A	NA	0.460062	1.3756	4.04758	0.00283775
PH_hs_0032437	NM_017749.2	AMBRA1	Activating molecule in BECN1-regulated autophagy protein 1 [Source:UniProtKB/Swiss-Prot;Acc:Q9C0C7]	-0.963828	-1.95048	-4.04541	0.00284708
PH_hs_0013072	NM_001040059.1,NM_001251.2	CD68	Macrosialin Precursor (Gp110)(CD68 antigen) [Source:UniProtKB/Swiss-Prot;Acc:P34810]	0.680533	1.60273	4.04185	0.00286247
PH_hs_0000545	NM_015702.2	MMADHC	Methylmalonic aciduria and homocystinuria type D protein, mitochondrial Precursor [Source:UniProtKB/Swiss-Prot;Acc:Q9H3L0]	0.534491	1.44843	4.04159	0.00286358
PH_hs_0014378	NM_146388.1,NM_146387.1,NM_015956.2	MRPL4	39S ribosomal protein L4, mitochondrial (L4mt)(MRP-L4) [Source:UniProtKB/Swiss-Prot;Acc:Q9BYD3]	-0.555746	-1.46993	-4.03945	0.00287288
PH_hs_0029341	NM_194429.1,NM_007045.2	FGFR1OP	FGFR1 oncogene partner [Source:UniProtKB/Swiss-Prot;Acc:O95684]	-0.756557	-1.68945	-4.03804	0.002879
PH_hs_0002490	NM_001071775.2	C13orf37	UPF0582 protein C13orf37 [Source:UniProtKB/Swiss-Prot;Acc:Q08AG7]	-0.86123	-1.81659	-4.02737	0.00292589
PH_hs_0027596	NM_018710.2	TMEM55A	Transmembrane protein 55A (EC 3.1.3.78)(Type II phosphatidylinositol 4,5-bisphosphate 4-phosphatase)(PtdIns-4,5-P2 4-Ptase II) [Source:UniProtKB/Swiss-Prot;Acc:Q8N4L2]	0.542708	1.4567	4.02732	0.00292612
PH_hs_0027356	NM_005746.2	PBEF1,NAMPTL	NA	0.699384	1.62381	4.02601	0.00293191
PH_hs_0003563	NM_005562.2	LAMC2	Laminin subunit gamma-2 Precursor (Laminin 5 gamma 2 subunit)(Kalinin/nicein/epiligrin 100 kDa subunit)(Laminin B2t chain)(Cell-scattering factor 140 kDa subunit)(CSF 140 kDa subunit)(Large adhesive scatter factor 140 kDa subunit)(Ladsin 140 kDa subunit) [Source:UniProtKB/Swiss-Prot;Acc:Q13753]	-3.39113	-10.4913	-4.19474	0.00294549
PH_hs_0022291	NM_003263.3	TLR1	Toll-like receptor 1 Precursor (Toll/interleukin-1 receptor-like protein)(TIL)(CD281 antigen) [Source:UniProtKB/Swiss-Prot;Acc:Q15399]	0.9754	1.96619	4.0213	0.0029529
PH_hs_0010307	NM_052932.2	TMEM123	Porimin Precursor (Transmembrane protein 123)(Pro-oncosis receptor inducing membrane injury)(Keratinocytes-associated transmembrane protein 3)(KCT-3) [Source:UniProtKB/Swiss-Prot;Acc:Q8N131]	0.580289	1.49515	4.02117	0.0029535
PH_hs_0031527	NM_133335.3,NM_133331.2,NM_133330.2,NM_001042424.2	WHSC1	Probable histone-lysine N-methyltransferase NSD2 (EC 2.1.1.43)(Nuclear SET domain-containing protein 2)(Wolf-Hirschhorn syndrome candidate 1 protein)(Multiple myeloma SET domain-containing protein)(Protein trithorax-5) [Source:UniProtKB/Swiss-Prot;Acc:O96028]	-0.888039	-1.85066	-4.01899	0.00296326
PH_hs_0002122	NM_001860.2	SLC31A2	Probable low affinity copper uptake protein 2 (Copper transporter 2)(hCTR2)(Solute carrier family 31 member 2) [Source:UniProtKB/Swiss-Prot;Acc:O15432]	0.749276	1.68095	4.01317	0.00298952
PH_hs_0023870	NM_173644.1	C20orf197	Uncharacterized protein C20orf197 [Source:UniProtKB/Swiss-Prot;Acc:Q8N268]	-1.4757	-2.78118	-4.01209	0.00299441
PH_hs_0006013	NM_015097.1	CLASP2	CLIP-associating protein 2 (Cytoplasmic linker-associated protein 2)(hOrbit2) [Source:UniProtKB/Swiss-Prot;Acc:O75122]	-0.511114	-1.42515	-4.01206	0.00299457
PH_hs_0024540	NM_023037.2	FRY	Protein furry homolog [Source:UniProtKB/Swiss-Prot;Acc:Q5TBA9]	-0.504471	-1.4186	-4.00799	0.00301311
PH_hs_0010391	NM_016274.4	PLEKHO1	Pleckstrin homology domain-containing family O member 1 (Casein kinase 2-interacting protein 1)(CK2-interacting protein 1)(CKIP-1)(C-Jun-binding protein)(JBP)(Osteoclast maturation-associated gene 120 protein) [Source:UniProtKB/Swiss-Prot;Acc:Q53GL0]	1.11253	2.16224	4.00695	0.00301789
PH_hs_0035844	NM_001014432.1,NM_001014431.1,NM_005163.2	AKT1	RAC-alpha serine/threonine-protein kinase (EC 2.7.11.1)(RAC-PK-alpha)(Protein kinase B)(PKB)(C-AKT) [Source:UniProtKB/Swiss-Prot;Acc:P31749]	-1.78795	-3.45325	-4.00266	0.0030376
PH_hs_0000218	NM_000110.3	DPYD	Dihydropyrimidine dehydrogenase [NADP+] Precursor (DHPDHase)(DPD)(EC 1.3.1.2)(Dihydrouracil dehydrogenase)(Dihydrothymine dehydrogenase) [Source:UniProtKB/Swiss-Prot;Acc:Q12882]	0.554782	1.46895	4.00054	0.00304738
PH_hs_0006394	NM_181721.2	FOXR1	Forkhead box protein R1 (Forkhead box protein N5) [Source:UniProtKB/Swiss-Prot;Acc:Q6PIV2]	-1.47709	-2.78387	-4.39069	0.00309813
PH_hs_0030782	NM_018847.2	KLHL9	Kelch-like protein 9 [Source:UniProtKB/Swiss-Prot;Acc:Q9P2J3]	1.9582	3.88576	4.15701	0.00310297
PH_hs_0035392	NM_032637.2	SKP2	S-phase kinase-associated protein 2 (F-box protein Skp2)(Cyclin A/CDK2-associated protein p45)(p45skp2)(F-box/LRR-repeat protein 1) [Source:UniProtKB/Swiss-Prot;Acc:Q13309]	0.661345	1.58156	3.98788	0.00310656
PH_hs_0027639	NM_007056.2	SFRS16	Splicing factor, arginine/serine-rich 16 (Suppressor of white-apricot homolog 2) [Source:UniProtKB/Swiss-Prot;Acc:Q8N2M8]	-1.30508	-2.47098	-3.97945	0.00314663
PH_hs_0000388	NM_014875.2	KIF14	Kinesin-like protein KIF14 [Source:UniProtKB/Swiss-Prot;Acc:Q15058]	-1.17732	-2.26157	-3.97572	0.00316455
PH_hs_0009186	NM_001483.1	GBAS	Protein NipSnap homolog 2 (NipSnap2)(Glioblastoma-amplified sequence) [Source:UniProtKB/Swiss-Prot;Acc:O75323]	0.446951	1.36316	3.97334	0.00317602
PH_hs_0030231	NM_053053.3	TADA1L	Transcriptional adapter 1-like protein (SPT3-associated factor 42)(STAF42) [Source:UniProtKB/Swiss-Prot;Acc:Q96BN2]	-0.636121	-1.55415	-3.97035	0.00319048
PH_hs_0025237	NM_001966.2	EHHADH	Peroxisomal bifunctional enzyme (PBE)(PBFE) [Includes Enoyl-CoA hydratase/3,2-trans-enoyl-CoA isomerase(EC 4.2.1.17)(EC 5.3.3.8);3-hydroxyacyl-CoA dehydrogenase(EC 1.1.1.35)] [Source:UniProtKB/Swiss-Prot;Acc:Q08426]	-0.673857	-1.59533	-3.96657	0.00320889
PH_hs_0008797	NM_002105.2	H2AFX	Histone H2A.x (H2a/x) [Source:UniProtKB/Swiss-Prot;Acc:P16104]	-0.723094	-1.65072	-3.96321	0.00322537
PH_hs_0001383	NM_006332.3	IFI30	Gamma-interferon-inducible lysosomal thiol reductase Precursor (Gamma-interferon-inducible protein IP-30) [Source:UniProtKB/Swiss-Prot;Acc:P13284]	1.5605	2.94956	3.96043	0.00323907
PH_hs_0026538	NM_144988.3	ALG14	UDP-N-acetylglucosamine transferase subunit ALG14 homolog [Source:UniProtKB/Swiss-Prot;Acc:Q96F25]	-1.68687	-3.21957	-3.95583	0.00326185
PH_hs_0014406	NM_014061.3	MAGEH1	Melanoma-associated antigen H1 (MAGE-H1 antigen)(Restin)(Apoptosis-related protein 1)(APR-1) [Source:UniProtKB/Swiss-Prot;Acc:Q9H213]	0.528331	1.44226	3.94726	0.00330477
PH_hs_0011056	NM_031274.3	TEX13A	Testis-expressed sequence 13A protein [Source:UniProtKB/Swiss-Prot;Acc:Q9BXU3]	-1.52271	-2.87331	-4.10922	0.00331554
PH_hs_0025278	NM_152734.3	C6orf89	Uncharacterized protein C6orf89 [Source:UniProtKB/Swiss-Prot;Acc:Q6UWU4]	0.907045	1.8752	3.9432	0.00332529
PH_hs_0011947	NM_024871.2	MAP6D1	MAP6 domain-containing protein 1 (21 kDa STOP-like protein)(SL21) [Source:UniProtKB/Swiss-Prot;Acc:Q9H9H5]	-2.49935	-5.65429	-4.10065	0.00335532
PH_hs_0023824	NM_032996.1,NM_001229.2	CASP9	Caspase-9 Precursor (CASP-9)(EC 3.4.22.62)(ICE-like apoptotic protease 6)(ICE-LAP6)(Apoptotic protease Mch-6)(Apoptotic protease-activating factor 3)(APAF-3) [Contains Caspase-9 subunit p35;Caspase-9 subunit p10] [Source:UniProtKB/Swiss-Prot;Acc:P55211]	0.546381	1.46042	3.93654	0.00335925
PH_hs_0024472	NM_134262.2,NM_002943.3,NM_134260.2,NM_134261.2	RORA	Nuclear receptor ROR-alpha (Retinoid-related orphan receptor-alpha)(Nuclear receptor RZR-alpha)(Nuclear receptor subfamily 1 group F member 1) [Source:UniProtKB/Swiss-Prot;Acc:P35398]	-2.75625	-6.75639	-3.93368	0.00337394
PH_hs_0000873	NM_014338.3	PISD	Phosphatidylserine decarboxylase proenzyme (EC 4.1.1.65) [Contains Phosphatidylserine decarboxylase alpha chain;Phosphatidylserine decarboxylase beta chain] [Source:UniProtKB/Swiss-Prot;Acc:Q9UG56]	-1.54796	-2.92403	-3.93337	0.00337554
PH_hs_0028193	NM_174983.3	RAX2,C19orf28	NA	0.599898	1.51561	3.92684	0.0034094
PH_hs_0010655	NM_005803.2	FLOT1,FLOT1,FLOT1,FLOT1,FLOT1,FLOT1,FLOT1,FLOT1	NA	0.564444	1.47882	3.92542	0.00341681
PH_hs_0025321	NM_005607.3,NM_153831.2	PTK2	Focal adhesion kinase 1 (FADK 1)(EC 2.7.10.2)(pp125FAK)(Protein-tyrosine kinase 2) [Source:UniProtKB/Swiss-Prot;Acc:Q05397]	-0.587331	-1.50246	-3.92419	0.00342324
PH_hs_0027006	NM_005472.4	KCNE3	Potassium voltage-gated channel subfamily E member 3 (Minimum potassium ion channel-related peptide 2)(Potassium channel subunit beta MiRP2)(MinK-related peptide 2) [Source:UniProtKB/Swiss-Prot;Acc:Q9Y6H6]	0.622283	1.53931	3.92357	0.00342651
PH_hs_0008933	NM_138294.2	PATE1	Prostate and testis expressed protein 1 Precursor [Source:UniProtKB/Swiss-Prot;Acc:Q8WXA2]	-2.77882	-6.8629	-4.08377	0.00343513
PH_hs_0005601	NM_001629.2	ALOX5AP	Arachidonate 5-lipoxygenase-activating protein (FLAP)(MK-886-binding protein) [Source:UniProtKB/Swiss-Prot;Acc:P20292]	0.655022	1.57464	3.9214	0.00343788
PH_hs_0029253	NM_018434.4	RNF130	Goliath homolog Precursor (RING finger protein 130) [Source:UniProtKB/Swiss-Prot;Acc:Q86XS8]	0.792474	1.73204	3.92098	0.00344009
PH_hs_0002050	NM_005615.4	RNASE6	Ribonuclease K6 Precursor (RNase K6)(EC 3.1.27.-) [Source:UniProtKB/Swiss-Prot;Acc:Q93091]	0.858442	1.81308	3.92087	0.00344063
PH_hs_0009274	NM_002657.3	PLAGL2	Zinc finger protein PLAGL2 (Pleiomorphic adenoma-like protein 2) [Source:UniProtKB/Swiss-Prot;Acc:Q9UPG8]	-0.552851	-1.46698	-3.91906	0.0034502
PH_hs_0004776	NM_001827.1	RP11-336N8.4,CKS2	NA	-0.647072	-1.56599	-3.91526	0.00347031
PH_hs_0027302	NM_000631.4,NM_013416.3	NCF4	Neutrophil cytosol factor 4 (NCF-4)(Neutrophil NADPH oxidase factor 4)(p40-phox)(p40phox)(SH3 and PX domain-containing protein 4) [Source:UniProtKB/Swiss-Prot;Acc:Q15080]	1.22798	2.34239	3.91356	0.00347932
PH_hs_0027361	NM_001295.2	CCR1	C-C chemokine receptor type 1 (C-C CKR-1)(CC-CKR-1)(CCR-1)(CCR1)(Macrophage inflammatory protein 1-alpha receptor)(MIP-1alpha-R)(RANTES-R)(HM145)(LD78 receptor)(CD191 antigen) [Source:UniProtKB/Swiss-Prot;Acc:P32246]	0.617408	1.53412	3.91233	0.00348588
PH_hs_0001502	NM_016207.2	CPSF3	Cleavage and polyadenylation specificity factor subunit 3 (EC 3.1.27.-)(Cleavage and polyadenylation specificity factor 73 kDa subunit)(CPSF 73 kDa subunit)(mRNA 3'-end-processing endonuclease CPSF-73) [Source:UniProtKB/Swiss-Prot;Acc:Q9UKF6]	-0.532559	-1.44649	-3.90767	0.00351086
PH_hs_0023975	NM_020401.2	NUP107	Nuclear pore complex protein Nup107 (Nucleoporin Nup107)(107 kDa nucleoporin) [Source:UniProtKB/Swiss-Prot;Acc:P57740]	-0.571556	-1.48613	-3.90709	0.00351398
PH_hs_0022092	NM_015368.3	PANX1	Pannexin-1 [Source:UniProtKB/Swiss-Prot;Acc:Q96RD7]	0.628055	1.54548	3.90544	0.00352287
PH_hs_0009547	NM_138499.3,NM_001098637.1	PWWP2B	PWWP domain-containing protein 2B [Source:UniProtKB/Swiss-Prot;Acc:Q6NUJ5]	2.05102	4.14399	3.90513	0.00352454
PH_hs_0034658	NM_022720.5	DGCR8	Protein DGCR8 (DiGeorge syndrome critical region 8) [Source:UniProtKB/Swiss-Prot;Acc:Q8WYQ5]	0.890031	1.85322	3.90065	0.00354879
PH_hs_0000006	NM_000952.3	PTAFR	Platelet-activating factor receptor (PAF-R) [Source:UniProtKB/Swiss-Prot;Acc:P25105]	0.706562	1.63191	3.89829	0.00356166
PH_hs_0032361	NM_001008781.2	FAT3	Protocadherin Fat 3 Precursor (hFat3)(FAT tumor suppressor homolog 3) [Source:UniProtKB/Swiss-Prot;Acc:Q8TDW7]	-1.54741	-2.92291	-3.89616	0.00357328
PH_hs_0012960	NM_032520.3	GNPTG	N-acetylglucosamine-1-phosphotransferase subunit gamma Precursor (GlcNAc-1-phosphotransferase subunit gamma)(UDP-N-acetylglucosamine-1-phosphotransferase subunit gamma) [Source:UniProtKB/Swiss-Prot;Acc:Q9UJJ9]	0.646821	1.56571	3.89553	0.00357674
PH_hs_0000730	NM_207315.2	CMPK2	UMP-CMP kinase 2, mitochondrial Precursor (EC 2.7.4.14) [Source:UniProtKB/Swiss-Prot;Acc:Q5EBM0]	1.18024	2.26615	3.8928	0.00359174
PH_hs_0000431	NM_021633.2	KLHL12,XXbac-B562F10.11	NA	0.53125	1.44518	3.89009	0.00360668
PH_hs_0000512	NM_005125.1	CCS	Copper chaperone for superoxide dismutase (Superoxide dismutase copper chaperone) [Source:UniProtKB/Swiss-Prot;Acc:O14618]	0.791939	1.7314	3.88617	0.00362839
PH_hs_0003291	NM_006053.2,NM_006019.2	TCIRG1	V-type proton ATPase 116 kDa subunit a isoform 3 (V-ATPase 116 kDa isoform a3)(Vacuolar proton translocating ATPase 116 kDa subunit a isoform 3)(Osteoclastic proton pump 116 kDa subunit)(OC-116 kDa)(OC116)(T-cell immune regulator 1)(T-cell immune response cDNA7 protein)(TIRC7) [Source:UniProtKB/Swiss-Prot;Acc:Q13488]	0.524825	1.43876	3.88601	0.0036293
PH_hs_0023595	NM_001040006.1,NM_006706.3	TCERG1	Transcription elongation regulator 1 (TATA box-binding protein-associated factor 2S)(Transcription factor CA150) [Source:UniProtKB/Swiss-Prot;Acc:O14776]	-0.570034	-1.48456	-3.88518	0.00363394
PH_hs_0011832	NM_005650.1,NM_181492.1	TCF20	Transcription factor 20 (Stromelysin 1 PDGF-responsive element-binding protein)(SPRE-binding protein)(Nuclear factor SPBP)(AR1) [Source:UniProtKB/Swiss-Prot;Acc:Q9UGU0]	-0.692464	-1.61604	-3.88264	0.0036481
PH_hs_0004227	NM_004162.4	RAB5A	Ras-related protein Rab-5A [Source:UniProtKB/Swiss-Prot;Acc:P20339]	0.472954	1.38795	3.88084	0.00365818
PH_hs_0018183	NM_173480.2	ZNF57	Zinc finger protein 57 (Zinc finger protein 424) [Source:UniProtKB/Swiss-Prot;Acc:Q68EA5]	5.74115	53.4883	3.87798	0.00367432
PH_hs_0030886	NM_033293.2,NM_033292.2,NM_001223.3,NM_033294.2	CASP1	Caspase-1 Precursor (CASP-1)(EC 3.4.22.36)(Interleukin-1 beta convertase)(IL-1BC)(Interleukin-1 beta-converting enzyme)(IL-1 beta-converting enzyme)(ICE)(p45) [Contains Caspase-1 subunit p20;Caspase-1 subunit p10] [Source:UniProtKB/Swiss-Prot;Acc:P29466]	0.675385	1.59702	3.87554	0.00368807
PH_hs_0025590	NM_054013.3,NM_014275.4	MGAT4B	Alpha-1,3-mannosyl-glycoprotein 4-beta-N-acetylglucosaminyltransferase B (EC 2.4.1.145)(UDP-N-acetylglucosamine: alpha-1,3-D-mannoside beta-1,4-N-acetylglucosaminyltransferase IVb)(N-glycosyl-oligosaccharide-glycoprotein N-acetylglucosaminyltransferase IVb)(N-acetylglucosaminyltransferase IVb)(GlcNAc-T IVb)(GnT-IVb) [Source:UniProtKB/Swiss-Prot;Acc:Q9UQ53]	0.466531	1.38178	3.8735	0.00369965
PH_hs_0032455	NM_031479.3	INHBE	Inhibin beta E chain Precursor (Activin beta-E chain) [Source:UniProtKB/Swiss-Prot;Acc:P58166]	-1.78391	-3.44359	-4.02961	0.00370526
PH_hs_0022202	NM_012393.2	PFAS	Phosphoribosylformylglycinamidine synthase (FGAM synthase)(FGAMS)(EC 6.3.5.3)(Formylglycinamide ribotide amidotransferase)(FGARAT)(Formylglycinamide ribotide synthetase) [Source:UniProtKB/Swiss-Prot;Acc:O15067]	-0.632803	-1.55057	-4.02928	0.00370695
PH_hs_0026085	NM_003101.4	SOAT1	Sterol O-acyltransferase 1 (EC 2.3.1.26)(Cholesterol acyltransferase 1)(Acyl coenzyme A:cholesterol acyltransferase 1)(ACAT-1) [Source:UniProtKB/Swiss-Prot;Acc:P35610]	0.619074	1.53589	3.87137	0.00371178
PH_hs_0032526	NM_032329.4	ING5	Inhibitor of growth protein 5 (p28ING5) [Source:UniProtKB/Swiss-Prot;Acc:Q8WYH8]	-0.561856	-1.47617	-3.8694	0.00372303
PH_hs_0031067	NM_015231.1	NUP160	Nuclear pore complex protein Nup160 (Nucleoporin Nup160)(160 kDa nucleoporin) [Source:UniProtKB/Swiss-Prot;Acc:Q12769]	-0.498158	-1.41241	-3.86351	0.00375684
PH_hs_0033207	NM_001003794.1,NM_007283.5	MGLL	Monoglyceride lipase (MGL)(EC 3.1.1.23)(Lysophospholipase homolog)(Lysophospholipase-like)(HU-K5) [Source:UniProtKB/Swiss-Prot;Acc:Q99685]	0.588156	1.50332	3.86326	0.00375832
PH_hs_0004979	NM_002449.4	MSX2	Homeobox protein MSX-2 (Hox-8) [Source:UniProtKB/Swiss-Prot;Acc:P35548]	-0.922645	-1.89559	-3.86285	0.00376064
PH_hs_0014968	NM_080672.3,NM_183246.1,NM_183244.1	PHACTR3	Phosphatase and actin regulator 3 (Scaffold-associated PP1-inhibiting protein)(Scapinin) [Source:UniProtKB/Swiss-Prot;Acc:Q96KR7]	-0.560619	-1.4749	-3.86198	0.0037657
PH_hs_0002289	NM_022758.4,NM_024294.2	C6orf106	Uncharacterized protein C6orf106 [Source:UniProtKB/Swiss-Prot;Acc:Q9H6K1]	0.574264	1.48892	3.86092	0.00377185
PH_hs_0034689	NM_001001852.3	PIM3	Serine/threonine-protein kinase Pim-3 (EC 2.7.11.1) [Source:UniProtKB/Swiss-Prot;Acc:Q86V86]	0.539182	1.45315	3.85958	0.00377959
PH_hs_0022174	NM_001078166.1,NM_006924.4	SFRS1	Splicing factor, arginine/serine-rich 1 (pre-mRNA-splicing factor SF2, P33 subunit)(Alternative-splicing factor 1)(ASF-1) [Source:UniProtKB/Swiss-Prot;Acc:Q07955]	-0.71349	-1.63977	-3.85924	0.00378161
PH_hs_0022520	NM_032485.4,NM_182802.1	MCM8	DNA replication licensing factor MCM8 (Minichromosome maintenance 8) [Source:UniProtKB/Swiss-Prot;Acc:Q9UJA3]	1.95229	3.86989	4.01395	0.00378754
PH_hs_0032530	NM_194279.2	NA	NA	0.980464	1.9731	3.85619	0.00379936
PH_hs_0015639	NM_022343.2	GLIPR2	Golgi-associated plant pathogenesis-related protein 1 (Golgi-associated PR-1 protein)(GAPR-1)(Glioma pathogenesis-related protein 2)(GliPR 2) [Source:UniProtKB/Swiss-Prot;Acc:Q9H4G4]	0.575789	1.49049	3.85483	0.00380733
PH_hs_0020154	NM_177424.2	STX12	Syntaxin-12 [Source:UniProtKB/Swiss-Prot;Acc:Q86Y82]	0.429206	1.34649	3.84883	0.0038426
PH_hs_0010438	NM_004130.2	GYG1	Glycogenin-1 (EC 2.4.1.186) [Source:UniProtKB/Swiss-Prot;Acc:P46976]	-0.852961	-1.8062	-3.84496	0.00386557
PH_hs_0003988	NM_000313.3	AC139337.5-1,PROS1	NA	-0.494862	-1.40919	-3.84495	0.00386562
PH_hs_0004757	NM_001699.4,NM_021913.3	AXL	Tyrosine-protein kinase receptor UFO Precursor (EC 2.7.10.1)(AXL oncogene) [Source:UniProtKB/Swiss-Prot;Acc:P30530]	1.071	2.10089	3.84151	0.00388616
PH_hs_0005642	NM_004689.3	MTA1	Metastasis-associated protein MTA1 [Source:UniProtKB/Swiss-Prot;Acc:Q13330]	-0.512207	-1.42623	-3.84019	0.00389404
PH_hs_0024652	NM_018248.2	NEIL3	Endonuclease VIII-like 3 (Nei-like 3)(DNA glycosylase FPG2) [Source:UniProtKB/Swiss-Prot;Acc:Q8TAT5]	-1.08892	-2.12715	-3.83983	0.00389624
PH_hs_0024658	NM_001361.3	DHODH	Dihydroorotate dehydrogenase, mitochondrial Precursor (DHOdehase)(EC 1.3.3.1)(Dihydroorotate oxidase) [Source:UniProtKB/Swiss-Prot;Acc:Q02127]	-0.546711	-1.46075	-3.8391	0.0039006
PH_hs_0014982	NM_003420.3	ZNF35	Zinc finger protein 35 (Zinc finger protein HF.10) [Source:UniProtKB/Swiss-Prot;Acc:P13682]	-1.37579	-2.5951	-3.83855	0.00390394
PH_hs_0033319	NM_006432.3	NPC2	Epididymal secretory protein E1 Precursor (Niemann-Pick disease type C2 protein)(hE1) [Source:UniProtKB/Swiss-Prot;Acc:P61916]	0.975299	1.96605	3.83831	0.00390535
PH_hs_0028450	NM_024895.3	PDZD7	PDZ domain-containing protein 7 [Source:UniProtKB/Swiss-Prot;Acc:Q9H5P4]	-1.18044	-2.26646	-3.83797	0.00390738
PH_hs_0026837	NM_024608.2	NEIL1	Endonuclease VIII-like 1 (Nei-like 1)(EC 3.2.2.-)(EC 4.2.99.18)(DNA glycosylase/AP lyase Neil1)(DNA-(apurinic or apyrimidinic site) lyase Neil1)(NEH1)(FPG1) [Source:UniProtKB/Swiss-Prot;Acc:Q96FI4]	-1.1724	-2.25387	-3.83503	0.00392516
PH_hs_0027164	NM_031452.2	FAM103A1,RP3-427A4.2,RPS6KA2	NA	0.515361	1.42935	3.83158	0.00394602
PH_hs_0024607	NM_003844.2	TNFRSF10A	Tumor necrosis factor receptor superfamily member 10A Precursor (Death receptor 4)(TNF-related apoptosis-inducing ligand receptor 1)(TRAIL receptor 1)(TRAIL-R1)(CD261 antigen) [Source:UniProtKB/Swiss-Prot;Acc:O00220]	-2.13594	-4.39522	-3.9816	0.00396384
PH_hs_0023017	NM_003884.4	KAT2B	Histone acetyltransferase PCAF (Histone acetylase PCAF)(EC 2.3.1.48)(P300/CBP-associated factor)(P/CAF) [Source:UniProtKB/Swiss-Prot;Acc:Q92831]	-0.985641	-1.98019	-3.82502	0.00398614
PH_hs_0027353	NM_033667.2,NM_002211.3,NM_133376.2,NM_033669.2,NM_033668.2	ITGB1	Integrin beta-1 Precursor (Fibronectin receptor subunit beta)(Integrin VLA-4 subunit beta)(CD29 antigen) [Source:UniProtKB/Swiss-Prot;Acc:P05556]	-2.21208	-4.63343	-3.9756	0.00399751
PH_hs_0025813	NM_025250.2	TTYH3	Protein tweety homolog 3 (hTTY3) [Source:UniProtKB/Swiss-Prot;Acc:Q9C0H2]	0.821411	1.76713	3.81954	0.00402
PH_hs_0004275	NM_000302.2	PLOD1	Procollagen-lysine,2-oxoglutarate 5-dioxygenase 1 Precursor (EC 1.14.11.4)(Lysyl hydroxylase 1)(LH1) [Source:UniProtKB/Swiss-Prot;Acc:Q02809]	0.698668	1.62301	3.81903	0.00402312
PH_hs_0022406	NM_001814.4	CTSC	Dipeptidyl-peptidase 1 Precursor (EC 3.4.14.1)(Dipeptidyl-peptidase I)(DPP-I)(DPPI)(Cathepsin C)(Cathepsin J)(Dipeptidyl transferase) [Contains Dipeptidyl-peptidase 1 exclusion domain chain(Dipeptidyl-peptidase I exclusion domain chain);Dipeptidyl-peptidase 1 heavy chain(Dipeptidyl-peptidase I heavy chain);Dipeptidyl-peptidase 1 light chain(Dipeptidyl-peptidase I light chain)] [Source:UniProtKB/S…	0.816262	1.76084	3.81764	0.00403178
PH_hs_0003284	NM_053023.3	ZFP91	Zinc finger protein 91 homolog (Zfp-91) [Source:UniProtKB/Swiss-Prot;Acc:Q96JP5]	-0.428384	-1.34573	-3.81749	0.00403273
PH_hs_0000455	NM_014294.4	TRAM1	Translocating chain-associated membrane protein 1 [Source:UniProtKB/Swiss-Prot;Acc:Q15629]	0.452238	1.36816	3.81679	0.00403707
PH_hs_0026863	NM_032023.3	RASSF4	Ras association domain-containing protein 4 [Source:UniProtKB/Swiss-Prot;Acc:Q9H2L5]	0.601136	1.51691	3.81544	0.0040455
PH_hs_0016995	NM_173474.2	NTAN1	Protein N-terminal asparagine amidohydrolase (EC 3.5.1.-)(Protein NH2-terminal asparagine deamidase)(PNAD)(N-terminal Asn amidase)(NTN-amidase)(Protein NH2-terminal asparagine amidohydrolase)(PNAA) [Source:UniProtKB/Swiss-Prot;Acc:Q96AB6]	0.631783	1.54948	3.81417	0.00405341
PH_hs_0000254	NM_000948.3	PRL	Prolactin Precursor (PRL) [Source:UniProtKB/Swiss-Prot;Acc:P01236]	-1.74476	-3.35139	-3.96544	0.00405517
PH_hs_0017489	NM_024080.4	TRPM8	Transient receptor potential cation channel subfamily M member 8 (Long transient receptor potential channel 6)(LTrpC6)(Transient receptor potential-p8)(Trp-p8) [Source:UniProtKB/Swiss-Prot;Acc:Q7Z2W7]	1.0494	2.06967	3.81328	0.004059
PH_hs_0011155	NM_001101314.1,NM_001101313.1,NM_001101312.1,NM_001101311.1,NM_014020.3	TMEM176B	Transmembrane protein 176B (Protein LR8) [Source:UniProtKB/Swiss-Prot;Acc:Q3YBM2]	0.734288	1.66358	3.81151	0.00407009
PH_hs_0022149	NM_173826.3	C3orf23	Uncharacterized protein C3orf23 [Source:UniProtKB/Swiss-Prot;Acc:Q8N3R3]	0.773785	1.70975	3.81037	0.00407728
PH_hs_0022712	NM_012207.2,NM_021644.3	HNRNPH3	Heterogeneous nuclear ribonucleoprotein H3 (hnRNP H3)(hnRNP 2H9) [Source:UniProtKB/Swiss-Prot;Acc:P31942]	-0.494418	-1.40875	-3.80806	0.00409185
PH_hs_0031240	NM_014291.2	GCAT	2-amino-3-ketobutyrate coenzyme A ligase, mitochondrial Precursor (AKB ligase)(EC 2.3.1.29)(Glycine acetyltransferase)(Aminoacetone synthetase) [Source:UniProtKB/Swiss-Prot;Acc:O75600]	-1.16815	-2.24724	-3.80444	0.00411477
PH_hs_0002239	NM_001078177.1,NM_001078176.1,NM_001078175.1,NM_001078174.1,NM_004955.2	SLC29A1	Equilibrative nucleoside transporter 1 (Equilibrative nitrobenzylmercaptopurine riboside-sensitive nucleoside transporter)(Equilibrative NBMPR-sensitive nucleoside transporter)(Nucleoside transporter, es-type)(Solute carrier family 29 member 1) [Source:UniProtKB/Swiss-Prot;Acc:Q99808]	-0.533275	-1.44721	-3.80271	0.00412576
PH_hs_0001888	NM_018420.2	SLC22A15	Solute carrier family 22 member 15 (Fly-like putative transporter 1)(Flipt 1) [Source:UniProtKB/Swiss-Prot;Acc:Q8IZD6]	-0.514071	-1.42807	-3.79809	0.0041553
PH_hs_0033268	NM_198156.1,NM_000551.2	VHL	Von Hippel-Lindau disease tumor suppressor (pVHL)(Protein G7) [Source:UniProtKB/Swiss-Prot;Acc:P40337]	-0.498286	-1.41253	-3.79776	0.00415746
PH_hs_0030358	NM_004085.3	TIMM8A,TIMM8AP	NA	-0.927031	-1.90136	-3.94301	0.00418572
PH_hs_0013514	NM_024028.3	PCYOX1L	Prenylcysteine oxidase-like Precursor (EC 1.8.3.-) [Source:UniProtKB/Swiss-Prot;Acc:Q8NBM8]	-0.467225	-1.38245	-3.79041	0.00420496
PH_hs_0004965	NM_198566.1	C5orf34	Uncharacterized protein C5orf34 [Source:UniProtKB/Swiss-Prot;Acc:Q96MH7]	-0.915151	-1.88577	-3.78939	0.00421157
PH_hs_0026607	NM_006378.3	SEMA4D	Putative uncharacterized protein C9orf164 [Source:UniProtKB/Swiss-Prot;Acc:Q8N8B0]	-0.492081	-1.40647	-3.78641	0.00423104
PH_hs_0029357	NM_003440.2	ZNF140	Zinc finger protein 140 [Source:UniProtKB/Swiss-Prot;Acc:P52738]	-1.42046	-2.67671	-3.78426	0.00424511
PH_hs_0037539	NM_002270.3,NM_153188.2	TNPO1	Transportin-1 (Importin beta-2)(Karyopherin beta-2)(M9 region interaction protein)(MIP) [Source:UniProtKB/Swiss-Prot;Acc:Q92973]	0.740322	1.67055	3.78352	0.00425
PH_hs_0033340	NM_207009.2	FAM45B,FAM45A	NA	0.618821	1.53562	3.78285	0.0042544
PH_hs_0012150	NM_006412.3	AGPAT2	1-acyl-sn-glycerol-3-phosphate acyltransferase beta (EC 2.3.1.51)(1-acylglycerol-3-phosphate O-acyltransferase 2)(1-AGP acyltransferase 2)(1-AGPAT 2)(Lysophosphatidic acid acyltransferase beta)(LPAAT-beta) [Source:UniProtKB/Swiss-Prot;Acc:O15120]	-2.42795	-5.3813	-3.7811	0.00426592
PH_hs_0036941	NM_002128.4	HMGB1	High mobility group protein B1 (High mobility group protein 1)(HMG-1) [Source:UniProtKB/Swiss-Prot;Acc:P09429]	-0.851407	-1.80426	-3.77636	0.00429738
PH_hs_0024395	NM_000201.2	ICAM1	Intercellular adhesion molecule 1 Precursor (ICAM-1)(Major group rhinovirus receptor)(CD54 antigen) [Source:UniProtKB/Swiss-Prot;Acc:P05362]	0.783876	1.72175	3.77598	0.00429985
PH_hs_0004214	NM_002068.2	GNA15	Guanine nucleotide-binding protein subunit alpha-15 (G-protein subunit alpha-15)(G alpha-15)(Guanine nucleotide-binding protein subunit alpha-16)(G-protein subunit alpha-16)(G alpha-16) [Source:UniProtKB/Swiss-Prot;Acc:P30679]	0.787286	1.72582	3.77017	0.00433872
PH_hs_0022175	NM_000521.3	HEXB	Beta-hexosaminidase subunit beta Precursor (EC 3.2.1.52)(N-acetyl-beta-glucosaminidase subunit beta)(Beta-N-acetylhexosaminidase subunit beta)(Hexosaminidase subunit B)(Cervical cancer proto-oncogene 7 protein)(HCC-7) [Contains Beta-hexosaminidase subunit beta chain B;Beta-hexosaminidase subunit beta chain A] [Source:UniProtKB/Swiss-Prot;Acc:P07686]	0.738168	1.66806	3.76813	0.00435244
PH_hs_0022089	NM_014899.3	RHOBTB3	Rho-related BTB domain-containing protein 3 [Source:UniProtKB/Swiss-Prot;Acc:O94955]	0.573799	1.48844	3.76737	0.0043576
PH_hs_0029020	NM_019006.2	RP11-156G14.1,ZFAND6	NA	0.522508	1.43645	3.76217	0.00439288
PH_hs_0004524	NM_014252.3	hsa-mir-621,SLC25A15	NA	-1.46871	-2.76775	-3.76104	0.00440057
PH_hs_0013739	NM_012396.3	PHLDA3	Pleckstrin homology-like domain family A member 3 (TDAG51/Ipl homolog 1) [Source:UniProtKB/Swiss-Prot;Acc:Q9Y5J5]	1.2033	2.30266	3.76013	0.00440675
PH_hs_0000227	NM_002056.2	GFPT1	Glucosamine--fructose-6-phosphate aminotransferase [isomerizing] 1 (EC 2.6.1.16)(Glutamine:fructose 6 phosphate amidotransferase 1)(GFAT 1)(GFAT1)(D-fructose-6-phosphate amidotransferase 1)(Hexosephosphate aminotransferase 1) [Source:UniProtKB/Swiss-Prot;Acc:Q06210]	0.425189	1.34275	3.75974	0.00440941
PH_hs_0035985	NM_018965.2	TREM2	Triggering receptor expressed on myeloid cells 2 Precursor (Triggering receptor expressed on monocytes 2)(TREM-2) [Source:UniProtKB/Swiss-Prot;Acc:Q9NZC2]	0.565078	1.47947	3.75786	0.00442229
PH_hs_0020668	NM_032013.2,NM_022477.2	NDRG3	Protein NDRG3 [Source:UniProtKB/Swiss-Prot;Acc:Q9UGV2]	0.705996	1.63127	3.75785	0.00442235
PH_hs_0024007	NM_000414.2	HSD17B4	Peroxisomal multifunctional enzyme type 2 (MFE-2)(D-bifunctional protein)(DBP)(17-beta-hydroxysteroid dehydrogenase 4)(17-beta-HSD 4) [Includes 3-hydroxyacyl-CoA dehydrogenase(EC 1.1.1.35);3-alpha,7-alpha,12-alpha-trihydroxy-5-beta-cholest-24-enoyl-CoA hydratase(EC 4.2.1.107)] [Source:UniProtKB/Swiss-Prot;Acc:P51659]	0.608055	1.5242	3.75257	0.0044587
PH_hs_0030649	NM_001005750.1,NM_001005749.1,NM_001005742.1,NM_001005741.1,NM_000157.2	GBAP,GBA	NA	0.630354	1.54794	3.74258	0.00452839
PH_hs_0016868	NM_023077.1	C1orf163	Hcp beta-lactamase-like protein C1orf163 [Source:UniProtKB/Swiss-Prot;Acc:Q96BR5]	0.734732	1.66409	3.73748	0.0045644
PH_hs_0017135	NM_138288.3	C14orf147	UPF0445 transmembrane protein C14orf147 [Source:UniProtKB/Swiss-Prot;Acc:Q969W0]	-3.27002	-9.6466	-3.73472	0.00458399
PH_hs_0004575	NM_005429.2	VEGFC	Vascular endothelial growth factor C Precursor (VEGF-C)(Vascular endothelial growth factor-related protein)(VRP)(Flt4 ligand)(Flt4-L) [Source:UniProtKB/Swiss-Prot;Acc:P49767]	-1.96883	-3.91451	-3.7281	0.00463137
PH_hs_0000705	NM_014159.6	SETD2	Histone-lysine N-methyltransferase SETD2 (EC 2.1.1.43)(SET domain-containing protein 2)(hSET2)(Huntingtin-interacting protein B)(Huntingtin yeast partner B)(Huntingtin-interacting protein 1)(HIF-1)(p231HBP)(Lysine N-methyltransferase 3A) [Source:UniProtKB/Swiss-Prot;Acc:Q9BYW2]	-0.48257	-1.39723	-3.72684	0.00464046
PH_hs_0029086	NM_014918.3	CHSY1	Chondroitin sulfate synthase 1 (EC 2.4.1.175)(Glucuronosyl-N-acetylgalactosaminyl-proteoglycan 4-beta-N-acetylgalactosaminyltransferase 1)(N-acetylgalactosaminyl-proteoglycan 3-beta-glucuronosyltransferase 1)(EC 2.4.1.226)(Chondroitin glucuronyltransferase II)(N-acetylgalactosaminyltransferase II) [Source:UniProtKB/Swiss-Prot;Acc:Q86X52]	-0.440443	-1.35702	-3.72538	0.00465102
PH_hs_0027261	NM_003489.3	NRIP1	Nuclear receptor-interacting protein 1 (Nuclear factor RIP140)(Receptor-interacting protein 140) [Source:UniProtKB/Swiss-Prot;Acc:P48552]	0.612275	1.52867	3.72461	0.00465656
PH_hs_0002818	NM_017955.3,NM_145701.2	CDCA4	Cell division cycle-associated protein 4 (Hematopoietic progenitor protein) [Source:UniProtKB/Swiss-Prot;Acc:Q9BXL8]	-0.628377	-1.54583	-3.72413	0.00466005
PH_hs_0005753	NM_003821.5	RIPK2	Receptor-interacting serine/threonine-protein kinase 2 (EC 2.7.11.1)(RIP-like-interacting CLARP kinase)(Receptor-interacting protein 2)(RIP-2)(CARD-containing interleukin-1 beta-converting enzyme-associated kinase)(CARD-containing IL-1 beta ICE-kinase) [Source:UniProtKB/Swiss-Prot;Acc:O43353]	0.497484	1.41175	3.7149	0.00472746
PH_hs_0029718	NM_003142.3	SSB,RP11-325P15.3,AC013470.6	NA	-0.685877	-1.60868	-3.71166	0.00475137
PH_hs_0012029	NM_133452.2	RAVER1	Ribonucleoprotein PTB-binding 1 (Protein raver-1) [Source:UniProtKB/Swiss-Prot;Acc:Q8IY67]	-0.501447	-1.41563	-3.71079	0.0047578
PH_hs_0020685	NM_021138.3	TRAF2	TNF receptor-associated factor 2 (Tumor necrosis factor type 2 receptor-associated protein 3) [Source:UniProtKB/Swiss-Prot;Acc:Q12933]	0.50745	1.42154	3.71054	0.00475962
PH_hs_0025511	NM_182648.1,NM_013448.2	BAZ1A	Bromodomain adjacent to zinc finger domain protein 1A (ATP-utilizing chromatin assembly and remodeling factor 1)(hACF1)(ATP-dependent chromatin-remodeling protein)(Williams syndrome transcription factor-related chromatin-remodeling factor 180)(WCRF180)(hWALp1)(CHRAC subunit ACF1) [Source:UniProtKB/Swiss-Prot;Acc:Q9NRL2]	-0.648755	-1.56782	-3.70959	0.00476667
PH_hs_0032801	NM_000593.5	TAP1,TAP1,TAP1,TAP1,TAP1,TAP1,TAP1,TAP1	NA	0.475859	1.39075	3.70764	0.00478116
PH_hs_0037669	NM_023076.3	C16orf28	RING finger protein unkempt-like [Source:UniProtKB/Swiss-Prot;Acc:Q9H9P5]	-0.583652	-1.49864	-3.70743	0.0047827
PH_hs_0025447	NM_199004.1,NM_004313.3	ARRB2	Beta-arrestin-2 (Arrestin beta-2) [Source:UniProtKB/Swiss-Prot;Acc:P32121]	0.642365	1.56089	3.70675	0.0047878
PH_hs_0029270	NM_018017.2	C10orf118	Uncharacterized protein C10orf118 (CTCL tumor antigen HD-CL-01/L14-2) [Source:UniProtKB/Swiss-Prot;Acc:Q7Z3E2]	-0.908522	-1.87712	-3.70633	0.00479094
PH_hs_0028680	NM_001040060.1,NM_001040058.1,NM_000582.2	SPP1	Osteopontin Precursor (Bone sialoprotein 1)(Secreted phosphoprotein 1)(SPP-1)(Urinary stone protein)(Nephropontin)(Uropontin) [Source:UniProtKB/Swiss-Prot;Acc:P10451]	1.74456	3.35093	3.70596	0.00479369
PH_hs_0001401	NM_018941.3	CLN8	Protein CLN8 [Source:UniProtKB/Swiss-Prot;Acc:Q9UBY8]	1.25386	2.38478	3.70304	0.00481552
PH_hs_0012041	NM_001033873.1,NM_001031628.1	AC139768.14-2	Small transmembrane and glycosylated protein [Source:UniProtKB/Swiss-Prot;Acc:Q0VAQ4]	-1.61848	-3.0705	-3.70244	0.00482
PH_hs_0023963	NM_000941.2	POR	NADPH--cytochrome P450 reductase (CPR)(P450R)(EC 1.6.2.4) [Source:UniProtKB/Swiss-Prot;Acc:P16435]	0.572876	1.48749	3.69936	0.0048432
PH_hs_0022999	NM_003567.2	BCAR3	Breast cancer anti-estrogen resistance protein 3 (SH2 domain-containing protein 3B)(Novel SH2-containing protein 2) [Source:UniProtKB/Swiss-Prot;Acc:O75815]	1.26024	2.39535	3.69688	0.00486193
PH_hs_0009416	NM_080792.2,NM_001040023.1,NM_001040022.1	SIRPA	Tyrosine-protein phosphatase non-receptor type substrate 1 Precursor (SHP substrate 1)(SHPS-1)(Inhibitory receptor SHPS-1)(Signal-regulatory protein alpha-1)(Sirp-alpha-1)(Sirp-alpha-2)(Sirp-alpha-3)(MyD-1 antigen)(Brain Ig-like molecule with tyrosine-based activation motifs)(Bit)(Macrophage fusion receptor)(p84)(CD172 antigen-like family member A)(CD172a antigen) [Source:UniProtKB/Swiss-Prot;Acc…	0.541714	1.4557	3.69454	0.00487971
PH_hs_0022607	NM_001154.3	ANXA5	Annexin A5 (Annexin-5)(Annexin V)(Lipocortin V)(Endonexin II)(Calphobindin I)(CBP-I)(Placental anticoagulant protein I)(PAP-I)(Placental anticoagulant protein 4)(PP4)(Thromboplastin inhibitor)(Vascular anticoagulant-alpha)(VAC-alpha)(Anchorin CII) [Source:UniProtKB/Swiss-Prot;Acc:P08758]	1.17198	2.25321	3.69344	0.00488809
PH_hs_0002600	NM_006548.4,NM_001007225.1	AC020629.6-2,IGF2BP2,PTPN13	NA	-0.660335	-1.58045	-3.69165	0.00490174
PH_hs_0032285	NM_178454.4	TMEM77	Transmembrane protein 77 [Source:UniProtKB/Swiss-Prot;Acc:Q6UX65]	0.677142	1.59897	3.68722	0.00493576
PH_hs_0038657	NM_007226.2	NXPH2	Neurexophilin-2 Precursor [Source:UniProtKB/Swiss-Prot;Acc:O95156]	1.9734	3.92694	3.82709	0.00493617
PH_hs_0001101	NM_006423.2	RABAC1	Prenylated Rab acceptor protein 1 (PRA1 family protein 1) [Source:UniProtKB/Swiss-Prot;Acc:Q9UI14]	0.916634	1.88771	3.6867	0.00493976
PH_hs_0015995	NM_170719.2,NM_025138.3	C13orf23	Uncharacterized protein KIAA2032 [Source:UniProtKB/Swiss-Prot;Acc:Q86XN7]	-0.853849	-1.80732	-3.686	0.00494514
PH_hs_0033885	NM_001039213.1	CEACAM16	Carcinoembryonic antigen-related cell adhesion molecule 16 Precursor (Carcinoembryonic antigen-like 2) [Source:UniProtKB/Swiss-Prot;Acc:Q2WEN9]	-2.69564	-6.47843	-3.68565	0.00494783
PH_hs_0026698	NM_153768.1,NM_012189.2	CABYR	Calcium-binding tyrosine phosphorylation-regulated protein (Calcium-binding protein 86)(Testis-specific calcium-binding protein CBP86)(Fibrousheathin-2)(FSP-2)(Fibrousheathin II)(Cancer/testis antigen 88)(CT88) [Source:UniProtKB/Swiss-Prot;Acc:O75952]	-1.41665	-2.66965	-3.68499	0.00495291
PH_hs_0022529	NM_152692.3,NM_001011551.1	C1GALT1C1	C1GALT1-specific chaperone 1 (Core 1 beta3-galactosyltransferase-specific molecular chaperone)(Beta1,3-galactosyltransferase 2)(C1Gal-T2)(C1GalT2)(C38H2-like protein 1)(C38H2-L1) [Source:UniProtKB/Swiss-Prot;Acc:Q96EU7]	-1.10342	-2.14863	-3.68471	0.00495507
PH_hs_0029773	NM_003094.2	AC093162.3,SNRPE	NA	-0.660709	-1.58086	-3.68319	0.00496683
PH_hs_0014308	NM_001032393.1,NM_019597.3	RPL36A	60S ribosomal protein L36a (60S ribosomal protein L44)(Cell migration-inducing gene 6 protein) [Source:UniProtKB/Swiss-Prot;Acc:P83881]	0.78049	1.71771	3.68261	0.00497139
PH_hs_0020650	NM_001099782.1,NM_001099781.1,NM_004121.2	GGTLA1	Gamma-glutamyltransferase 5 Precursor (EC 2.3.2.2)(Gamma-glutamyltranspeptidase 5)(GGT 5)(Gamma-glutamyltransferase-like activity 1)(Gamma-glutamyl transpeptidase-related enzyme)(GGT-rel) [Contains Gamma-glutamyltransferase 5 heavy chain;Gamma-glutamyltransferase 5 light chain] [Source:UniProtKB/Swiss-Prot;Acc:P36269]	-0.63715	-1.55525	-3.6814	0.00498073
PH_hs_0004263	NM_021958.3	HLX	H2.0-like homeobox protein (Homeobox protein HLX1)(Homeobox protein HB24) [Source:UniProtKB/Swiss-Prot;Acc:Q14774]	0.466223	1.38149	3.67947	0.00499575
PH_hs_0023895	NM_005792.2	MPHOSPH6	M-phase phosphoprotein 6 [Source:UniProtKB/Swiss-Prot;Acc:Q99547]	-0.598808	-1.51446	-3.6784	0.00500413
PH_hs_0001094	NM_173662.2	RNF175	RING finger protein 175 [Source:UniProtKB/Swiss-Prot;Acc:Q8N4F7]	-1.02859	-2.04004	-3.67812	0.0050063
PH_hs_0010643	NM_000493.3	COL10A1	Collagen alpha-1(X) chain Precursor [Source:UniProtKB/Swiss-Prot;Acc:Q03692]	-1.56072	-2.95001	-3.67288	0.00504744
PH_hs_0029369	NM_002883.2	RANGAP1	Ran GTPase-activating protein 1 (RanGAP1) [Source:UniProtKB/Swiss-Prot;Acc:P46060]	-0.863433	-1.81936	-3.67127	0.00506008
PH_hs_0026667	NM_182538.4	SPNS3	Protein spinster homolog 3 [Source:UniProtKB/Swiss-Prot;Acc:Q6ZMD2]	-1.77868	-3.43111	-3.67076	0.00506418
PH_hs_0025721	NM_015509.3	NECAP1	Adaptin ear-binding coat-associated protein 1 (NECAP endocytosis-associated protein 1)(NECAP-1) [Source:UniProtKB/Swiss-Prot;Acc:Q8NC96]	0.71467	1.64111	3.67072	0.00506444
PH_hs_0016546	NM_080651.2	MED30	Mediator of RNA polymerase II transcription subunit 30 (Mediator complex subunit 30)(Thyroid hormone receptor-associated protein 6)(Thyroid hormone receptor-associated protein complex 25 kDa component)(Trap25)(TRAP/Mediator complex component TRAP25) [Source:UniProtKB/Swiss-Prot;Acc:Q96HR3]	-0.461223	-1.37671	-3.66977	0.00507195
PH_hs_0027715	NM_001005339.1,NM_002925.3	RGS10	Regulator of G-protein signaling 10 (RGS10) [Source:UniProtKB/Swiss-Prot;Acc:O43665]	0.795336	1.73548	3.66533	0.00510731
PH_hs_0024518	NM_021980.4,NM_001008213.1,NM_001008212.1,NM_001008211.1	OPTN	Optineurin (Optic neuropathy-inducing protein)(E3-14.7K-interacting protein)(FIP-2)(Huntingtin-interacting protein L)(Huntingtin yeast partner L)(NEMO-related protein)(Transcription factor IIIA-interacting protein)(TFIIIA-IntP) [Source:UniProtKB/Swiss-Prot;Acc:Q96CV9]	0.94581	1.92627	3.66239	0.00513081
PH_hs_0033712	NM_006370.2	AC107214.5-2,VTI1B	NA	0.543245	1.45725	3.66174	0.005136
PH_hs_0008038	NM_003061.2	SLIT1	Slit homolog 1 protein Precursor (Slit-1)(Multiple epidermal growth factor-like domains 4) [Source:UniProtKB/Swiss-Prot;Acc:O75093]	-1.02108	-2.02944	-3.66075	0.00514394
PH_hs_0029424	NM_205845.1,NM_001354.4	AKR1C2	Aldo-keto reductase family 1 member C2 (EC 1.-.-.-)(Trans-1,2-dihydrobenzene-1,2-diol dehydrogenase)(EC 1.3.1.20)(Type III 3-alpha-hydroxysteroid dehydrogenase)(EC 1.1.1.213)(3-alpha-HSD3)(Dihydrodiol dehydrogenase 2)(DD-2)(DD2)(Dihydrodiol dehydrogenase/bile acid-binding protein)(DD/BABP)(Chlordecone reductase homolog HAKRD) [Source:UniProtKB/Swiss-Prot;Acc:P52895]	-1.08409	-2.12003	-3.65754	0.00516982
PH_hs_0033101	NM_004083.4	DDIT3	DNA damage-inducible transcript 3 (DDIT-3)(Growth arrest and DNA-damage-inducible protein GADD153)(C/EBP-homologous protein)(CHOP) [Source:UniProtKB/Swiss-Prot;Acc:P35638]	0.565878	1.48029	3.65733	0.00517156
PH_hs_0001184	NM_018230.2	NUP133	Nuclear pore complex protein Nup133 (Nucleoporin Nup133)(133 kDa nucleoporin) [Source:UniProtKB/Swiss-Prot;Acc:Q8WUM0]	-0.416166	-1.33438	-3.65307	0.00520608
PH_hs_0040143	NM_001039500.2	VWA5B1	von Willebrand factor A domain-containing protein 5B1 Precursor [Source:UniProtKB/Swiss-Prot;Acc:Q5TIE3]	-1.51102	-2.85011	-3.78968	0.00520808
PH_hs_0011516	NM_004852.2	ONECUT2	One cut domain family member 2 (Transcription factor ONECUT-2)(OC-2)(Hepatocyte nuclear factor 6-beta)(HNF-6-beta) [Source:UniProtKB/Swiss-Prot;Acc:O95948]	-1.00231	-2.0032	-3.65183	0.00521618
PH_hs_0010006	NM_001572.3,NM_004031.2,NM_004029.2	IRF7	Interferon regulatory factor 7 (IRF-7) [Source:UniProtKB/Swiss-Prot;Acc:Q92985]	0.961177	1.9469	3.65022	0.00522933
PH_hs_0014393	NM_016113.3	TRPV2	Transient receptor potential cation channel subfamily V member 2 (TrpV2)(Osm-9-like TRP channel 2)(OTRPC2)(Vanilloid receptor-like protein 1)(VRL-1) [Source:UniProtKB/Swiss-Prot;Acc:Q9Y5S1]	0.4449	1.36122	3.64981	0.00523266
PH_hs_0027781	NM_003268.4	TLR5	Toll-like receptor 5 Precursor (Toll/interleukin-1 receptor-like protein 3) [Source:UniProtKB/Swiss-Prot;Acc:O60602]	1.51756	2.86307	3.64842	0.00524404
PH_hs_0016796	NM_198567.4	C5orf25	Uncharacterized protein C5orf25 [Source:UniProtKB/Swiss-Prot;Acc:Q8NDZ2]	-0.632966	-1.55075	-3.64604	0.00526367
PH_hs_0000201	NM_002998.3	SDC2	Syndecan-2 Precursor (SYND2)(Fibroglycan)(Heparan sulfate proteoglycan core protein)(HSPG) [Source:UniProtKB/Swiss-Prot;Acc:P34741]	0.53481	1.44875	3.64179	0.00529878
PH_hs_0004534	NM_000374.3	UROD	Uroporphyrinogen decarboxylase (URO-D)(UPD)(EC 4.1.1.37) [Source:UniProtKB/Swiss-Prot;Acc:P06132]	0.420082	1.338	3.64154	0.0053008
PH_hs_0025098	NM_004725.3	BUB3	Mitotic checkpoint protein BUB3 [Source:UniProtKB/Swiss-Prot;Acc:O43684]	-0.734607	-1.66394	-3.64073	0.0053076
PH_hs_0002233	NM_012486.2,NM_000447.2	PSEN2	Presenilin-2 (PS-2)(EC 3.4.23.-)(STM-2)(E5-1)(AD3LP)(AD5) [Contains Presenilin-2 NTF subunit;Presenilin-2 CTF subunit] [Source:UniProtKB/Swiss-Prot;Acc:P49810]	0.61777	1.5345	3.639	0.00532192
PH_hs_0033393	NM_203304.3	MEX3D	RNA-binding protein MEX3D (RING finger and KH domain-containing protein 1)(RING finger protein 193)(TINO) [Source:UniProtKB/Swiss-Prot;Acc:Q86XN8]	-0.639721	-1.55803	-3.63702	0.00533851
PH_hs_0027160	NM_004536.2,NM_022892.1	AC140134.2-1,BIRC1	NA	0.589606	1.50484	3.63141	0.00538554
PH_hs_0010729	NM_201281.2,NM_201278.2,NM_016156.5	MTMR2	Myotubularin-related protein 2 (EC 3.1.3.-) [Source:UniProtKB/Swiss-Prot;Acc:Q13614]	2.24127	4.72813	3.7662	0.0053869
PH_hs_0026393	NM_001110781.1	CDC2L2,RP11-345P4.4	NA	-0.415918	-1.33415	-3.63105	0.00538865
PH_hs_0010039	NM_005245.3	FAT1	Protocadherin Fat 1 Precursor (Cadherin-related tumor suppressor homolog)(Protein fat homolog) [Source:UniProtKB/Swiss-Prot;Acc:Q14517]	-0.841703	-1.79216	-3.63066	0.00539189
PH_hs_0033874	NM_033026.5,NM_014510.2	PCLO	piccolo isoform 1 [Source:RefSeq peptide;Acc:NP_149015]	1.30508	2.47097	3.62999	0.00539759
PH_hs_0035577	NM_021058.3	HIST1H2BJ	Histone H2B type 1-J (H2B.r)(H2B/r)(H2B.1) [Source:UniProtKB/Swiss-Prot;Acc:P06899]	1.90049	3.7334	3.75965	0.00543794
PH_hs_0004589	NM_005567.3	LGALS3BP	Galectin-3-binding protein Precursor (Lectin galactoside-binding soluble 3-binding protein)(Mac-2-binding protein)(Mac-2 BP)(MAC2BP)(Tumor-associated antigen 90K)(Basement membrane autoantigen p105) [Source:UniProtKB/Swiss-Prot;Acc:Q08380]	0.809584	1.75271	3.62467	0.00544273
PH_hs_0032502	NM_176886.1	NA	NA	-1.23876	-2.35995	-3.75888	0.00544401
PH_hs_0033247	NM_198490.1	SHCBP1,RAB43	NA	0.624275	1.54144	3.62424	0.00544645
PH_hs_0016479	NM_032847.1	C8orf76	Uncharacterized protein C8orf76 [Source:UniProtKB/Swiss-Prot;Acc:Q96K31]	0.57299	1.4876	3.62416	0.00544707
PH_hs_0011496	NM_003768.3	PEA15	Astrocytic phosphoprotein PEA-15 (Phosphoprotein enriched in diabetes)(PED) [Source:UniProtKB/Swiss-Prot;Acc:Q15121]	0.722124	1.64961	3.62019	0.0054811
PH_hs_0032922	NM_005904.2	SMAD7	Mothers against decapentaplegic homolog 7 (Mothers against DPP homolog 7)(SMAD 7)(Smad7)(hSMAD7) [Source:UniProtKB/Swiss-Prot;Acc:O15105]	0.713936	1.64027	3.62008	0.00548208
PH_hs_0023169	NM_052862.3	RCSD1	Capz-interacting protein (Protein kinase substrate CapZIP)(RCSD domain-containing protein 1) [Source:UniProtKB/Swiss-Prot;Acc:Q6JBY9]	-0.557146	-1.47136	-3.61735	0.00550559
PH_hs_0022238	NM_015198.3	COBL	Protein cordon-bleu [Source:UniProtKB/Swiss-Prot;Acc:O75128]	2.2461	4.744	3.61418	0.00553302
PH_hs_0001897	NM_001098635.1,NM_178860.4	SEZ6	Seizure protein 6 homolog Precursor (SEZ-6)(hSEZ-6) [Source:UniProtKB/Swiss-Prot;Acc:Q53EL9]	-2.26267	-4.79879	-3.74659	0.00554125
PH_hs_0037449	NM_031243.2,NM_002137.3	HNRPA2B1	Heterogeneous nuclear ribonucleoproteins A2/B1 (hnRNP A2 / hnRNP B1) [Source:UniProtKB/Swiss-Prot;Acc:P22626]	-0.540812	-1.45479	-3.61287	0.00554436
PH_hs_0025119	NM_000817.2	GAD1	Glutamate decarboxylase 1 (EC 4.1.1.15)(Glutamate decarboxylase 67 kDa isoform)(67 kDa glutamic acid decarboxylase)(GAD-67) [Source:UniProtKB/Swiss-Prot;Acc:Q99259]	-2.32762	-5.01977	-3.74219	0.00557658
PH_hs_0000579	NM_014865.3	NCAPD2	Condensin complex subunit 1 (Non-SMC condensin I complex subunit D2)(Chromosome condensation-related SMC-associated protein 1)(Chromosome-associated protein D2)(hCAP-D2)(XCAP-D2 homolog) [Source:UniProtKB/Swiss-Prot;Acc:Q15021]	-0.498498	-1.41274	-3.60891	0.0055789
PH_hs_0003194	NM_021255.2	PELI2	Protein pellino homolog 2 (Pellino-2) [Source:UniProtKB/Swiss-Prot;Acc:Q9HAT8]	-0.788485	-1.72726	-3.60886	0.00557941
PH_hs_0022051	NM_003439.1	ZKSCAN1	Zinc finger protein with KRAB and SCAN domains 1 (Zinc finger protein 36)(Zinc finger protein KOX18) [Source:UniProtKB/Swiss-Prot;Acc:P17029]	0.61419	1.5307	3.60878	0.0055801
PH_hs_0014123	NM_181503.2	EXOSC8	Exosome complex exonuclease RRP43 (EC 3.1.13.-)(Ribosomal RNA-processing protein 43)(Exosome component 8)(p9)(Opa-interacting protein 2) [Source:UniProtKB/Swiss-Prot;Acc:Q96B26]	-0.445856	-1.36212	-3.60851	0.00558245
PH_hs_0022807	NM_001079842.1,NM_001079841.1,NM_001079840.1,NM_001079839.1,NM_017830.2	OCIAD1	OCIA domain-containing protein 1 (Ovarian carcinoma immunoreactive antigen) [Source:UniProtKB/Swiss-Prot;Acc:Q9NX40]	0.407513	1.3264	3.6068	0.00559744
PH_hs_0031729	NM_014913.3	ADNP2	ADNP homeobox protein 2 (Zinc finger protein 508) [Source:UniProtKB/Swiss-Prot;Acc:Q6IQ32]	-0.527136	-1.44107	-3.60606	0.00560392
PH_hs_0026396	NM_005382.2,NM_001105541.1	NEF3	Neurofilament medium polypeptide (NF-M)(Neurofilament triplet M protein)(160 kDa neurofilament protein)(Neurofilament 3) [Source:UniProtKB/Swiss-Prot;Acc:P07197]	1.59704	3.02523	3.7355	0.00563071
PH_hs_0029029	NM_145006.2	SUSD3	Sushi domain-containing protein 3 [Source:UniProtKB/Swiss-Prot;Acc:Q96L08]	-0.837588	-1.78706	-3.60075	0.00565088
PH_hs_0029328	NM_016107.3	RP11-341B24.3,ZFR	NA	-0.870354	-1.82811	-3.59875	0.00566861
PH_hs_0018693	NM_018456.4	EAF2	ELL-associated factor 2 (Testosterone-regulated apoptosis inducer and tumor suppressor protein) [Source:UniProtKB/Swiss-Prot;Acc:Q96CJ1]	-0.691881	-1.61539	-3.59776	0.00567742
PH_hs_0032741	NM_001001396.1,NM_001684.3	ATP2B4	Plasma membrane calcium-transporting ATPase 4 (PMCA4)(EC 3.6.3.8)(Plasma membrane calcium ATPase isoform 4)(Plasma membrane calcium pump isoform 4)(Matrix-remodeling-associated protein 1) [Source:UniProtKB/Swiss-Prot;Acc:P23634]	-0.534567	-1.44851	-3.59624	0.00569104
PH_hs_0026361	NM_003431.2	ZNF124	zinc finger protein 124 [Source:RefSeq peptide;Acc:NP_003422]	0.490663	1.40509	3.59443	0.00570719
PH_hs_0025299	NM_001039848.1,NM_001039847.1,NM_002085.3	GPX4	Phospholipid hydroperoxide glutathione peroxidase, mitochondrial Precursor (PHGPx)(EC 1.11.1.12)(GPX-4) [Source:UniProtKB/Swiss-Prot;Acc:P36969]	0.647501	1.56645	3.59432	0.00570824
PH_hs_0005994	NM_017443.4	POLE3	DNA polymerase epsilon subunit 3 (DNA polymerase II subunit 3)(EC 2.7.7.7)(DNA polymerase epsilon subunit p17)(Chromatin accessibility complex 17)(HuCHRAC17)(CHRAC-17)(Arsenic-transactivated protein)(AsTP) [Source:UniProtKB/Swiss-Prot;Acc:Q9NRF9]	-0.601433	-1.51722	-3.59368	0.00571394
PH_hs_0019753	NM_001034191.1,NM_176867.3,NM_176866.2,NM_006903.4,NM_176869.2	PPA2	Inorganic pyrophosphatase 2, mitochondrial Precursor (PPase 2)(EC 3.6.1.1)(Pyrophosphatase SID6-306) [Source:UniProtKB/Swiss-Prot;Acc:Q9H2U2]	-0.57153	-1.4861	-3.59315	0.00571869
PH_hs_0031916	NM_014649.2	SAFB2	Scaffold attachment factor B2 (SAF-B2) [Source:UniProtKB/Swiss-Prot;Acc:Q14151]	-0.688782	-1.61192	-3.59219	0.00572733
PH_hs_0022775	NM_003258.4	TK1	Thymidine kinase, cytosolic (EC 2.7.1.21) [Source:UniProtKB/Swiss-Prot;Acc:P04183]	-0.70019	-1.62472	-3.59085	0.0057394
PH_hs_0000783	NM_018366.2	CNO	Protein cappuccino homolog [Source:UniProtKB/Swiss-Prot;Acc:Q9NUP1]	0.676235	1.59796	3.58765	0.00576832
PH_hs_0019190	NM_014288.3	ITGB3BP	Centromere protein R (CENP-R)(Nuclear receptor-interacting factor 3)(Integrin beta-3-binding protein)(Beta3-endonexin) [Source:UniProtKB/Swiss-Prot;Acc:Q13352]	-0.803941	-1.74586	-3.58625	0.005781
PH_hs_0023654	NM_018183.2	SBNO1	Protein strawberry notch homolog 1 (Monocyte protein 3)(MOP-3) [Source:UniProtKB/Swiss-Prot;Acc:A3KN83]	0.649056	1.56814	3.58567	0.00578634
PH_hs_0025163	NM_005013.2	NUCB2	Nucleobindin-2 Precursor (DNA-binding protein NEFA)(Gastric cancer antigen Zg4) [Source:UniProtKB/Swiss-Prot;Acc:P80303]	-0.759614	-1.69304	-3.5835	0.00580612
PH_hs_0009317	NM_199363.1,NM_199362.1,NM_199361.1,NM_199360.1,NM_199359.1,NM_003288.2	TPD52L2	Tumor protein D54 (hD54)(Tumor protein D52-like 2) [Source:UniProtKB/Swiss-Prot;Acc:O43399]	0.511467	1.4255	3.58151	0.00582427
PH_hs_0004303	NM_006278.1	ST3GAL4	CMP-N-acetylneuraminate-beta-galactosamide-alpha-2,3-sialyltransferase (Beta-galactoside alpha-2,3-sialyltransferase)(EC 2.4.99.-)(Alpha 2,3-sialyltransferase IV)(Alpha 2,3-ST)(Gal-NAc6S)(STZ)(SIAT4-C)(ST3Gal III)(SAT-3)(ST-4) [Source:UniProtKB/Swiss-Prot;Acc:Q11206]	-0.639108	-1.55737	-3.58084	0.00583042
PH_hs_0026122	NM_014423.3	AFF4	AF4/FMR2 family member 4 (ALL1-fused gene from chromosome 5q31)(Major CDK9 elongation factor-associated protein) [Source:UniProtKB/Swiss-Prot;Acc:Q9UHB7]	1.82604	3.54561	3.57884	0.00584879
PH_hs_0031001	NM_020445.4,NM_001040135.1	ACTR3B	Actin-related protein 3B (Actin-like protein 3B)(ARP3-beta)(Actin-related protein ARP4) [Source:UniProtKB/Swiss-Prot;Acc:Q9P1U1]	-1.34736	-2.54446	-3.57878	0.00584938
PH_hs_0032549	NM_001933.3	DLSTP,RP4-682C21.2	NA	-0.808906	-1.75188	-3.57564	0.0058783
PH_hs_0016811	NM_032789.3	PARP10	Poly [ADP-ribose] polymerase 10 (PARP-10)(EC 2.4.2.30) [Source:UniProtKB/Swiss-Prot;Acc:Q53GL7]	0.426907	1.34435	3.57395	0.00589398
PH_hs_0021962	NM_004312.2	ARR3	Arrestin-C (Cone arrestin)(C-arrestin)(cArr)(Retinal cone arrestin-3)(X-arrestin) [Source:UniProtKB/Swiss-Prot;Acc:P36575]	-2.3143	-4.97363	-3.88124	0.00589808
PH_hs_0031370	NM_005000.2	NDUFA5	NADH dehydrogenase [ubiquinone] 1 alpha subcomplex subunit 5 (NADH-ubiquinone oxidoreductase 13 kDa-B subunit)(Complex I-13kD-B)(CI-13kD-B)(Complex I subunit B13) [Source:UniProtKB/Swiss-Prot;Acc:Q16718]	-0.632045	-1.54976	-3.57198	0.00591225
PH_hs_0039330	NM_001159677.1,NM_001159674.1,NM_001159673.1,NM_001159676.1	SYNCRIP	Heterogeneous nuclear ribonucleoprotein Q (hnRNP Q)(hnRNP-Q)(Synaptotagmin-binding, cytoplasmic RNA-interacting protein)(Glycine- and tyrosine-rich RNA-binding protein)(GRY-RBP)(NS1-associated protein 1) [Source:UniProtKB/Swiss-Prot;Acc:O60506]	-0.588413	-1.50359	-3.57099	0.00592147
PH_hs_0004618	NM_147777.2,NM_013306.3	SNX15	Sorting nexin-15 [Source:UniProtKB/Swiss-Prot;Acc:Q9NRS6]	0.700261	1.6248	3.56946	0.00593576
PH_hs_0018534	NM_015982.3	YBX2	Y-box-binding protein 2 (Germ cell-specific Y-box-binding protein)(Contrin)(MSY2 homolog)(DNA-binding protein C)(Dbpc) [Source:UniProtKB/Swiss-Prot;Acc:Q9Y2T7]	-0.901109	-1.8675	-3.56784	0.00595086
PH_hs_0008280	NM_024772.3	ZMYM1	Zinc finger MYM-type protein 1 [Source:UniProtKB/Swiss-Prot;Acc:Q5SVZ6]	-1.08735	-2.12483	-3.56735	0.00595548
PH_hs_0032889	NM_198480.2	ZNF615	Zinc finger protein 615 [Source:UniProtKB/Swiss-Prot;Acc:Q8N8J6]	1.09964	2.143	3.56528	0.00597494
PH_hs_0019868	NM_001161.3,NM_147173.1,NM_147172.1	NUDT2	Bis(5'-nucleosyl)-tetraphosphatase [asymmetrical] (EC 3.6.1.17)(Diadenosine 5',5'''-P1,P4-tetraphosphate asymmetrical hydrolase)(Diadenosine tetraphosphatase)(Ap4A hydrolase)(Ap4Aase)(Nucleoside diphosphate-linked moiety X motif 2)(Nudix motif 2) [Source:UniProtKB/Swiss-Prot;Acc:P50583]	0.59907	1.51474	3.56467	0.00598064
PH_hs_0018369	NM_001080480.1	MBOAT1	Lysophospholipid acyltransferase 1 (LPLAT 1)(EC 2.3.1.-)(1-acylglycerophosphoserine O-acyltransferase)(EC 2.3.1.n3)(Lysophosphatidylserine acyltransferase)(Lyso-PS acyltransferase)(LPSAT)(Membrane-bound O-acyltransferase domain-containing protein 1)(O-acyltransferase domain-containing protein 1) [Source:UniProtKB/Swiss-Prot;Acc:Q6ZNC8]	-0.695819	-1.6198	-3.56423	0.00598479
PH_hs_0001345	NM_032414.2	PROK1	Prokineticin-1 Precursor (Endocrine-gland-derived vascular endothelial growth factor)(EG-VEGF)(Mambakine) [Source:UniProtKB/Swiss-Prot;Acc:P58294]	1.3831	2.60828	3.56412	0.00598589
PH_hs_0019584	NM_052892.3	AC092718.3-1	None	-2.44844	-5.45825	-3.69287	0.00598888
PH_hs_0031907	NM_015040.3	PIP5K3	FYVE finger-containing phosphoinositide kinase (EC 2.7.1.68)(PIKfyve)(1-phosphatidylinositol-4-phosphate 5-kinase)(PtdIns(4)P-5-kinase)(PIP5K)(Phosphatidylinositol-3-phosphate 5-kinase type III)(p235) [Source:UniProtKB/Swiss-Prot;Acc:Q9Y2I7]	-0.533126	-1.44706	-3.56177	0.00600804
PH_hs_0031658	NM_024605.3	ARHGAP10	Rho GTPase-activating protein 10 (Rho-type GTPase-activating protein 10)(GTPase regulator associated with focal adhesion kinase 2)(Graf-related protein 2) [Source:UniProtKB/Swiss-Prot;Acc:A1A4S6]	0.630957	1.54859	3.56087	0.00601656
PH_hs_0016852	NM_133374.2	ZNF618	Zinc finger protein 618 [Source:UniProtKB/Swiss-Prot;Acc:Q5T7W0]	-0.696005	-1.62001	-3.56061	0.00601898
PH_hs_0031986	NM_006951.3	TAF5	Transcription initiation factor TFIID subunit 5 (Transcription initiation factor TFIID 100 kDa subunit)(TAF(II)100)(TAFII-100)(TAFII100) [Source:UniProtKB/Swiss-Prot;Acc:Q15542]	-0.605902	-1.52193	-3.56024	0.00602253
PH_hs_0031130	NM_080721.1	C20orf123	Transmembrane protein C20orf123 [Source:UniProtKB/Swiss-Prot;Acc:Q9BR26]	-2.53791	-5.80746	-3.55959	0.00602869
PH_hs_0004737	NM_004344.1	CETN2	Centrin-2 (Caltractin isoform 1) [Source:UniProtKB/Swiss-Prot;Acc:P41208]	0.437784	1.35452	3.55893	0.006035
PH_hs_0022228	NM_002562.4	P2RX7	P2X purinoceptor 7 (P2X7)(ATP receptor)(Purinergic receptor)(P2Z receptor) [Source:UniProtKB/Swiss-Prot;Acc:Q99572]	0.944525	1.92455	3.55794	0.00604435
PH_hs_0004298	NM_001571.4	IRF3	Interferon regulatory factor 3 (IRF-3) [Source:UniProtKB/Swiss-Prot;Acc:Q14653]	-1.45867	-2.74856	-3.55676	0.00605564
PH_hs_0015286	NM_013411.3	AK2	Adenylate kinase 2, mitochondrial (AK 2)(EC 2.7.4.3)(ATP-AMP transphosphorylase 2) [Source:UniProtKB/Swiss-Prot;Acc:P54819]	-0.683567	-1.60611	-3.55584	0.0060644
PH_hs_0024185	NM_015463.2	CNRIP1	CB1 cannabinoid receptor-interacting protein 1 (CRIP-1) [Source:UniProtKB/Swiss-Prot;Acc:Q96F85]	0.62633	1.54363	3.55469	0.00607544
PH_hs_0001971	NM_015231.1	NUP160	Nuclear pore complex protein Nup160 (Nucleoporin Nup160)(160 kDa nucleoporin) [Source:UniProtKB/Swiss-Prot;Acc:Q12769]	-0.519238	-1.4332	-3.55169	0.00610417
PH_hs_0024909	NM_000194.2	HPRT1	Hypoxanthine-guanine phosphoribosyltransferase (HGPRTase)(HGPRT)(EC 2.4.2.8) [Source:UniProtKB/Swiss-Prot;Acc:P00492]	-0.523927	-1.43786	-3.55032	0.0061174
PH_hs_0029019	NM_001914.2	NA	NA	0.814158	1.75827	3.54887	0.0061314
PH_hs_0010847	NM_004271.3	LY86	Lymphocyte antigen 86 Precursor (Protein MD-1) [Source:UniProtKB/Swiss-Prot;Acc:O95711]	0.475989	1.39087	3.54876	0.00613247
PH_hs_0023730	NM_207197.1,NM_207196.1,NM_207195.1,NM_207194.1,NM_207191.1,NM_003815.3	ADAM15	Disintegrin and metalloproteinase domain-containing protein 15 Precursor (ADAM 15)(EC 3.4.24.-)(Metalloproteinase-like, disintegrin-like, and cysteine-rich protein 15)(MDC-15)(Metalloprotease RGD disintegrin protein)(Metargidin) [Source:UniProtKB/Swiss-Prot;Acc:Q13444]	-0.555049	-1.46922	-3.54695	0.00615
PH_hs_0027126	NM_139265.3	EHD4	EH domain-containing protein 4 (Hepatocellular carcinoma-associated protein 10/11) [Source:UniProtKB/Swiss-Prot;Acc:Q9H223]	0.673582	1.59503	3.54448	0.00617397
PH_hs_0012783	NM_002792.2	PSMA7	Proteasome subunit alpha type-7 (EC 3.4.25.1)(Proteasome subunit RC6-1)(Proteasome subunit XAPC7) [Source:UniProtKB/Swiss-Prot;Acc:O14818]	-0.620748	-1.53767	-3.54443	0.00617445
PH_hs_0016459	NM_032560.4	SMEK1	Serine/threonine-protein phosphatase 4 regulatory subunit 3A (SMEK homolog 1) [Source:UniProtKB/Swiss-Prot;Acc:Q6IN85]	-0.470418	-1.38551	-3.54423	0.00617641
PH_hs_0000436	NM_080599.1,NM_015542.2	UPF2	Regulator of nonsense transcripts 2 (Nonsense mRNA reducing factor 2)(Up-frameshift suppressor 2 homolog)(hUpf2) [Source:UniProtKB/Swiss-Prot;Acc:Q9HAU5]	-0.536525	-1.45047	-3.54069	0.00621098
PH_hs_0004675	NM_006265.2	RAD21	Double-strand-break repair protein rad21 homolog (hHR21)(Nuclear matrix protein 1)(NXP-1)(SCC1 homolog) [Source:UniProtKB/Swiss-Prot;Acc:O60216]	-0.639594	-1.55789	-3.53872	0.00623028
PH_hs_0023520	NM_032482.2	DOT1L	Histone-lysine N-methyltransferase, H3 lysine-79 specific (EC 2.1.1.43)(Histone H3-K79 methyltransferase)(H3-K79-HMTase)(DOT1-like protein)(Lysine N-methyltransferase 4) [Source:UniProtKB/Swiss-Prot;Acc:Q8TEK3]	-0.694341	-1.61815	-3.53568	0.00626032
PH_hs_0036093	NM_152826.2,NM_148955.2,NM_003099.3	SNX1	Sorting nexin-1 [Source:UniProtKB/Swiss-Prot;Acc:Q13596]	0.852206	1.80526	3.53488	0.00626821
PH_hs_0002137	NM_012302.2	LPHN2	Latrophilin-2 Precursor (Calcium-independent alpha-latrotoxin receptor 2)(Latrophilin homolog 1)(Lectomedin-1) [Source:UniProtKB/Swiss-Prot;Acc:O95490]	-0.406589	-1.32555	-3.53479	0.00626907
PH_hs_0020406	NM_007184.3	NISCH	Nischarin (Imidazoline receptor 1)(IR1)(I-1)(Imidazoline-1 receptor)(I1R)(Imidazoline receptor antisera-selected protein)(hIRAS)(Imidazoline-1 receptor candidate protein)(I-1 receptor candidate protein)(I1R candidate protein) [Source:UniProtKB/Swiss-Prot;Acc:Q9Y2I1]	0.52594	1.43987	3.53231	0.00629366
PH_hs_0014304	NM_004096.4	EIF4EBP2	Eukaryotic translation initiation factor 4E-binding protein 2 (eIF4E-binding protein 2)(4E-BP2) [Source:UniProtKB/Swiss-Prot;Acc:Q13542]	-0.464564	-1.3799	-3.52742	0.00634242
PH_hs_0035946	NM_017858.2	TIPIN	TIMELESS-interacting protein [Source:UniProtKB/Swiss-Prot;Acc:Q9BVW5]	-0.621504	-1.53848	-3.52551	0.00636158
PH_hs_0003942	NM_001006636.1,NM_024659.2	GTDC1	Glycosyltransferase-like domain-containing protein 1 (Mat-Xa) [Source:UniProtKB/Swiss-Prot;Acc:Q4AE62]	0.567454	1.48191	3.52429	0.00637381
PH_hs_0023722	NM_018686.3	CMAS	N-acylneuraminate cytidylyltransferase (EC 2.7.7.43)(CMP-N-acetylneuraminic acid synthetase)(CMP-NeuNAc synthetase) [Source:UniProtKB/Swiss-Prot;Acc:Q8NFW8]	-0.484993	-1.39958	-3.52392	0.00637759
PH_hs_0021964	NM_145655.3,NM_001491.2,NM_145649.4	GCNT2	N-acetyllactosaminide beta-1,6-N-acetylglucosaminyl-transferase (N-acetylglucosaminyltransferase)(EC 2.4.1.150)(I-branching enzyme)(IGNT) [Source:UniProtKB/Swiss-Prot;Acc:Q06430]	0.804427	1.74645	3.52344	0.00638237
PH_hs_0028486	NM_000954.5	PGDS	Prostaglandin-H2 D-isomerase Precursor (EC 5.3.99.2)(Lipocalin-type prostaglandin-D synthase)(Glutathione-independent PGD synthetase)(Prostaglandin-D2 synthase)(PGD2 synthase)(PGDS2)(PGDS)(Beta-trace protein)(Cerebrin-28) [Source:UniProtKB/Swiss-Prot;Acc:P41222]	0.73894	1.66895	3.52211	0.00639581
PH_hs_0000088	NM_002890.1,NM_022650.1	RASA1	Ras GTPase-activating protein 1 (RasGAP)(GTPase-activating protein)(GAP)(Ras p21 protein activator)(p120GAP) [Source:UniProtKB/Swiss-Prot;Acc:P20936]	0.521954	1.4359	3.52097	0.00640735
PH_hs_0028327	NM_001145191.1	AC114744.7-1	hypothetical protein LOC285550 [Source:RefSeq peptide;Acc:NP_001138663]	0.959224	1.94426	3.5197	0.00642022
PH_hs_0000274	NM_002852.3	PTX3	Pentraxin-related protein PTX3 Precursor (Pentaxin-related protein PTX3)(Tumor necrosis factor-inducible gene 14 protein)(TSG-14) [Source:UniProtKB/Swiss-Prot;Acc:P26022]	0.830104	1.77781	3.51839	0.00643353
PH_hs_0031119	NM_033089.6	ZCCHC3	Zinc finger CCHC domain-containing protein 3 [Source:UniProtKB/Swiss-Prot;Acc:Q9NUD5]	-0.475505	-1.3904	-3.51793	0.00643823
PH_hs_0001926	NM_001555.3	IGSF1	Immunoglobulin superfamily member 1 Precursor (Inhibin-binding protein)(InhBP)(Immunoglobulin-like domain-containing protein 1)(Pituitary gland specific factor 2)(p120) [Source:UniProtKB/Swiss-Prot;Acc:Q8N6C5]	-1.0989	-2.14191	-3.51673	0.00645041
PH_hs_0030202	NM_001077506.1,NM_001077505.1,NM_001077504.1,NM_001077503.1,NM_170685.2	TAC4	Tachykinin-4 Precursor (Preprotachykinin-C)(PPT-C) [Contains Endokinin-A(EKA);Endokinin-A/B(EKA/B);Endokinin-C(EKC)] [Source:UniProtKB/Swiss-Prot;Acc:Q86UU9]	1.12395	2.17942	3.51584	0.00645944
PH_hs_0040465	NM_000405.4	GM2A	Ganglioside GM2 activator Precursor (GM2-AP)(Cerebroside sulfate activator protein)(Shingolipid activator protein 3)(SAP-3) [Contains Ganglioside GM2 activator isoform short] [Source:UniProtKB/Swiss-Prot;Acc:P17900]	1.00653	2.00907	3.51495	0.0064686
PH_hs_0000767	NM_022366.2	TFB2M	Dimethyladenosine transferase 2, mitochondrial Precursor (EC 2.1.1.-)(S-adenosylmethionine-6-N', N'-adenosyl(rRNA) dimethyltransferase 2)(Mitochondrial 12S rRNA dimethylase 2)(Mitochondrial transcription factor B2)(mtTFB2)(h-mtTFB2)(h-mtTFB)(hTFB2M)(Hepatitis C virus NS5A-transactivated protein 5)(HCV NS5A-transactivated protein 5) [Source:UniProtKB/Swiss-Prot;Acc:Q9H5Q4]	-0.396261	-1.31609	-3.51159	0.00650301
PH_hs_0034340	NM_016510.4	NA	NA	-0.825397	-1.77202	-3.50843	0.00653564
PH_hs_0029964	NM_001020821.1,NM_001020820.1,NM_001020819.1,NM_001020818.1,NM_138373.3	MYADM	Myeloid-associated differentiation marker (SB135) [Source:UniProtKB/Swiss-Prot;Acc:Q96S97]	-0.605447	-1.52145	-3.50796	0.00654043
PH_hs_0004685	NM_018998.2	FBXW5	F-box/WD repeat-containing protein 5 (F-box and WD-40 domain-containing protein 5) [Source:UniProtKB/Swiss-Prot;Acc:Q969U6]	0.557632	1.47185	3.5031	0.00659091
PH_hs_0000442	NM_012401.2	PLXNB2	Plexin-B2 Precursor (MM1) [Source:UniProtKB/Swiss-Prot;Acc:O15031]	-0.469864	-1.38498	-3.5025	0.0065972
PH_hs_0032597	NM_018183.2	SBNO1	Protein strawberry notch homolog 1 (Monocyte protein 3)(MOP-3) [Source:UniProtKB/Swiss-Prot;Acc:A3KN83]	0.809731	1.75288	3.50234	0.0065988
PH_hs_0012958	NM_000594.2	TNF,TNF,TNF,TNF,TNF,TNF,TNF,TNF	NA	0.832044	1.78021	3.50105	0.00661227
PH_hs_0002596	NM_006493.2	CLN5	Ceroid-lipofuscinosis neuronal protein 5 Precursor (Protein CLN5) [Source:UniProtKB/Swiss-Prot;Acc:O75503]	0.783111	1.72084	3.50058	0.00661721
PH_hs_0011979	NM_018063.3	HELLS	Lymphoid-specific helicase (EC 3.6.1.-)(SWI/SNF2-related matrix-associated actin-dependent regulator of chromatin subfamily A member 6)(Proliferation-associated SNF2-like protein) [Source:UniProtKB/Swiss-Prot;Acc:Q9NRZ9]	-0.63392	-1.55178	-3.49935	0.00663014
PH_hs_0025982	NM_024805.1	C18orf22	Putative ribosome-binding factor A, mitochondrial Precursor [Source:UniProtKB/Swiss-Prot;Acc:Q8N0V3]	-0.714777	-1.64123	-3.49912	0.00663252
PH_hs_0000048	NM_004529.2	MLLT3	Protein AF-9 (ALL1 fused gene from chromosome 9 protein)(Myeloid/lymphoid or mixed-lineage leukemia translocated to chromosome 3 protein)(YEATS domain-containing protein 3) [Source:UniProtKB/Swiss-Prot;Acc:P42568]	-0.998611	-1.99807	-3.49898	0.00663401
PH_hs_0015485	NM_024820.2	DENND1A	DENN domain-containing protein 1A (Connecdenn)(Protein FAM31A) [Source:UniProtKB/Swiss-Prot;Acc:Q8TEH3]	-0.54003	-1.454	-3.49807	0.00664354
PH_hs_0024432	NM_138711.3,NM_015869.4,NM_138712.3,NM_005037.5	PPARG,AC090947.2	NA	0.734347	1.66364	3.49676	0.0066573
PH_hs_0028774	NM_000387.4	SLC25A20	Mitochondrial carnitine/acylcarnitine carrier protein (Carnitine/acylcarnitine translocase)(CAC)(Solute carrier family 25 member 20) [Source:UniProtKB/Swiss-Prot;Acc:O43772]	0.555812	1.47	3.49626	0.00666266
PH_hs_0005170	NM_024680.2	E2F8	Transcription factor E2F8 (E2F-8) [Source:UniProtKB/Swiss-Prot;Acc:A0AVK6]	-0.785064	-1.72317	-3.49522	0.00667359
PH_hs_0023329	NM_004458.2,NM_022977.2	ACSL4	Long-chain-fatty-acid--CoA ligase 4 (EC 6.2.1.3)(Long-chain acyl-CoA synthetase 4)(LACS 4) [Source:UniProtKB/Swiss-Prot;Acc:O60488]	0.578648	1.49345	3.49442	0.006682
PH_hs_0004505	NM_001082487.1,NM_022914.2,NM_001082486.1	ACD	Adrenocortical dysplasia protein homolog (POT1 and TIN2-interacting protein) [Source:UniProtKB/Swiss-Prot;Acc:Q96AP0]	-0.462687	-1.37811	-3.49304	0.00669664
PH_hs_0012267	NM_005546.3	ITK	Tyrosine-protein kinase ITK/TSK (EC 2.7.10.2)(T-cell-specific kinase)(Tyrosine-protein kinase Lyk)(Kinase EMT) [Source:UniProtKB/Swiss-Prot;Acc:Q08881]	1.4604	2.75185	3.48827	0.00674745
PH_hs_0002204	NM_013943.2	CLIC4	Chloride intracellular channel protein 4 (Intracellular chloride ion channel protein p64H1) [Source:UniProtKB/Swiss-Prot;Acc:Q9Y696]	0.533501	1.44744	3.48779	0.00675256
PH_hs_0004762	NM_006406.1	PRDX4	Peroxiredoxin-4 (EC 1.11.1.15)(Prx-IV)(Thioredoxin peroxidase AO372)(Thioredoxin-dependent peroxide reductase A0372)(Antioxidant enzyme AOE372)(AOE37-2) [Source:UniProtKB/Swiss-Prot;Acc:Q13162]	-0.446567	-1.36279	-3.48691	0.00676193
PH_hs_0002522	NM_001034841.3	ITPRIPL2	Inositol 1,4,5-triphosphate receptor-interacting protein-like 2 Precursor [Source:UniProtKB/Swiss-Prot;Acc:Q3MIP1]	0.685045	1.60775	3.48342	0.00679943
PH_hs_0013112	NM_080593.1	HIST1H2BK	Histone H2B type 1-K (H2B K)(HIRA-interacting protein 1) [Source:UniProtKB/Swiss-Prot;Acc:O60814]	0.79647	1.73685	3.60493	0.00680674
PH_hs_0014417	NM_013393.1	FTSJ2	Putative ribosomal RNA methyltransferase 2 (EC 2.1.1.-)(rRNA (uridine-2'-O-)-methyltransferase) [Source:UniProtKB/Swiss-Prot;Acc:Q9UI43]	-0.463092	-1.37849	-3.48219	0.00681267
PH_hs_0023084	NM_000210.2,NM_001079818.1	ITGA6	Integrin alpha-6 Precursor (VLA-6)(CD49 antigen-like family member F)(CD49f antigen) [Contains Integrin alpha-6 heavy chain;Integrin alpha-6 light chain] [Source:UniProtKB/Swiss-Prot;Acc:P23229]	1.56044	2.94945	3.48156	0.00681945
PH_hs_0012861	NM_139159.4	DPP9	Dipeptidyl peptidase 9 (EC 3.4.14.5)(Dipeptidyl peptidase IX)(DP9)(Dipeptidyl peptidase-like protein 9)(DPLP9)(Dipeptidyl peptidase IV-related protein 2)(DPRP-2) [Source:UniProtKB/Swiss-Prot;Acc:Q86TI2]	0.575395	1.49009	3.48078	0.00682789
PH_hs_0034170	NM_001013631.1	RP11-321E8.2,HNRNPCL1	NA	0.570348	1.48488	3.47952	0.00684158
PH_hs_0014268	NM_013296.4	GPSM2	G-protein-signaling modulator 2 (Mosaic protein LGN) [Source:UniProtKB/Swiss-Prot;Acc:P81274]	-0.774849	-1.71101	-3.47948	0.006842
PH_hs_0024204	NM_014701.2	SECISBP2L	SECIS-binding protein 2-like (Selenocysteine insertion sequence-binding protein 2-like) [Source:UniProtKB/Swiss-Prot;Acc:Q93073]	0.641322	1.55976	3.47647	0.00687475
PH_hs_0004285	NM_025256.5,NM_006709.3	EHMT2,EHMT2,EHMT2,EHMT2,EHMT2,EHMT2,EHMT2	NA	-0.423093	-1.3408	-3.47353	0.00690679
PH_hs_0001949	NM_012204.2	GTF3C4	General transcription factor 3C polypeptide 4 (EC 2.3.1.48)(Transcription factor IIIC subunit delta)(TF3C-delta)(TFIIIC 90 kDa subunit)(TFIIIC 90) [Source:UniProtKB/Swiss-Prot;Acc:Q9UKN8]	-1.44816	-2.7286	-3.47321	0.00691028
PH_hs_0022987	NM_006784.2	WDR3	WD repeat-containing protein 3 [Source:UniProtKB/Swiss-Prot;Acc:Q9UNX4]	-0.415509	-1.33377	-3.47184	0.00692536
PH_hs_0022587	NM_015361.2	R3HDM1	R3H domain-containing protein 1 [Source:UniProtKB/Swiss-Prot;Acc:Q15032]	-0.781059	-1.71839	-3.47172	0.00692666
PH_hs_0025712	NM_022739.3	SMURF2	E3 ubiquitin-protein ligase SMURF2 (hSMURF2)(EC 6.3.2.-)(SMAD ubiquitination regulatory factor 2)(SMAD-specific E3 ubiquitin-protein ligase 2) [Source:UniProtKB/Swiss-Prot;Acc:Q9HAU4]	0.669602	1.59063	3.47126	0.00693174
PH_hs_0003943	NM_017552.1	ATAD2B	ATPase family AAA domain-containing protein 2B [Source:UniProtKB/Swiss-Prot;Acc:Q9ULI0]	-1.10374	-2.14912	-3.59064	0.00695052
PH_hs_0001021	NM_016286.2	DCXR	L-xylulose reductase (XR)(EC 1.1.1.10)(Dicarbonyl/L-xylulose reductase)(Kidney dicarbonyl reductase)(kiDCR)(Carbonyl reductase II)(Sperm surface protein P34H) [Source:UniProtKB/Swiss-Prot;Acc:Q7Z4W1]	0.696361	1.62041	3.46945	0.00695163
PH_hs_0026563	NM_022106.1	C20orf177	Uncharacterized protein C20orf177 [Source:UniProtKB/Swiss-Prot;Acc:Q9NTX9]	0.575842	1.49055	3.46923	0.0069541
PH_hs_0031190	NM_022147.2	RTP4	Receptor-transporting protein 4 (28 kDa interferon-responsive protein) [Source:UniProtKB/Swiss-Prot;Acc:Q96DX8]	0.495116	1.40943	3.46798	0.00696787
PH_hs_0028994	NM_182649.1,NM_002592.2	PCNA	Proliferating cell nuclear antigen (PCNA)(Cyclin) [Source:UniProtKB/Swiss-Prot;Acc:P12004]	-0.564252	-1.47862	-3.46791	0.00696859
PH_hs_0025250	NM_003108.3	SOX11	Transcription factor SOX-11 [Source:UniProtKB/Swiss-Prot;Acc:P35716]	1.64495	3.12737	3.58771	0.00698031
PH_hs_0022921	NM_152261.2	C12orf23	UPF0444 transmembrane protein C12orf23 [Source:UniProtKB/Swiss-Prot;Acc:Q8WUH6]	0.828114	1.77536	3.46631	0.00698629
PH_hs_0031970	NM_014640.4	TTLL4	Tubulin polyglutamylase TTLL4 (EC 6.-.-.-)(Tubulin--tyrosine ligase-like protein 4) [Source:UniProtKB/Swiss-Prot;Acc:Q14679]	0.517095	1.43107	3.46596	0.00699016
PH_hs_0027200	NM_000875.3	IGF1R	Insulin-like growth factor 1 receptor Precursor (EC 2.7.10.1)(Insulin-like growth factor I receptor)(IGF-I receptor)(CD221 antigen) [Contains Insulin-like growth factor 1 receptor alpha chain;Insulin-like growth factor 1 receptor beta chain] [Source:UniProtKB/Swiss-Prot;Acc:P08069]	-1.81337	-3.51461	-3.46572	0.00699292
PH_hs_0031364	NM_006079.3	CITED2	Cbp/p300-interacting transactivator 2 (MSG-related protein 1)(MRG-1)(P35srj) [Source:UniProtKB/Swiss-Prot;Acc:Q99967]	-0.671557	-1.59279	-3.46545	0.00699589
PH_hs_0017115	NM_005202.1	COL8A2	Collagen alpha-2(VIII) chain Precursor (Endothelial collagen) [Source:UniProtKB/Swiss-Prot;Acc:P25067]	-0.565915	-1.48033	-3.46463	0.00700492
PH_hs_0023386	NM_032027.2	TM2D1	TM2 domain-containing protein 1 Precursor (Beta-amyloid-binding protein)(hBBP) [Source:UniProtKB/Swiss-Prot;Acc:Q9BX74]	-1.45262	-2.73706	-3.5843	0.00701524
PH_hs_0005580	NM_001252.3	CD70	CD70 antigen (CD27 ligand)(CD27-L)(Tumor necrosis factor ligand superfamily member 7)(CD70 antigen) [Source:UniProtKB/Swiss-Prot;Acc:P32970]	0.572326	1.48692	3.46042	0.00705192
PH_hs_0001751	NM_005491.2	MAMLD1	Mastermind-like domain-containing protein 1 (Protein CG1)(F18) [Source:UniProtKB/Swiss-Prot;Acc:Q13495]	1.67795	3.19972	3.46017	0.00705465
PH_hs_0034878	NM_018111.2	C19orf73	Putative uncharacterized protein FLJ10490 [Source:UniProtKB/Swiss-Prot;Acc:Q9NVV2]	-2.21901	-4.65574	-3.45882	0.00706986
PH_hs_0001611	NM_006691.3	LYVE1	Lymphatic vessel endothelial hyaluronic acid receptor 1 Precursor (LYVE-1)(Cell surface retention sequence-binding protein 1)(CRSBP-1)(Hyaluronic acid receptor)(Extracellular link domain-containing protein 1) [Source:UniProtKB/Swiss-Prot;Acc:Q9Y5Y7]	1.84733	3.59832	3.73981	0.00710116
PH_hs_0033214	NM_000520.4	HEXA	Beta-hexosaminidase subunit alpha Precursor (EC 3.2.1.52)(N-acetyl-beta-glucosaminidase subunit alpha)(Beta-N-acetylhexosaminidase subunit alpha)(Hexosaminidase subunit A) [Source:UniProtKB/Swiss-Prot;Acc:P06865]	0.73934	1.66941	3.45518	0.00711079
PH_hs_0016295	NM_031948.3	PRSS27	Serine protease 27 Precursor (EC 3.4.21.-)(Marapsin)(Pancreasin)(Channel-activating protease 2)(CAPH2) [Source:UniProtKB/Swiss-Prot;Acc:Q9BQR3]	1.8428	3.58706	3.73865	0.0071121
PH_hs_0031703	NM_016424.3	AC005921.3-2	Cisplatin resistance-associated overexpressed protein (cAMP regulatory element-associated protein 1)(CRE-associated protein 1)(CREAP-1)(Luc7A)(Okadaic acid-inducible phosphoprotein OA48-18) [Source:UniProtKB/Swiss-Prot;Acc:O95232]	-1.40036	-2.63967	-3.73731	0.00712474
PH_hs_0029852	NM_001791.3,NM_001039802.1	CDC42,RP11-419M24.4	NA	0.452667	1.36857	3.45359	0.00712875
PH_hs_0035769	NM_005253.3	FOSL2	Fos-related antigen 2 [Source:UniProtKB/Swiss-Prot;Acc:P15408]	-0.620845	-1.53778	-3.44762	0.00719664
PH_hs_0024072	NM_017755.4	NSUN2	tRNA (cytosine-5-)-methyltransferase NSUN2 (EC 2.1.1.29)(NOL1/NOP2/Sun domain family member 2)(tRNA (cytosine-5-)-methyltransferase)(tRNA methyltransferase 4 homolog)(hTrm4)(Substrate of AIM1/Aurora kinase B) [Source:UniProtKB/Swiss-Prot;Acc:Q08J23]	-0.513288	-1.4273	-3.44697	0.00720412
PH_hs_0010635	NM_002388.3	MCM3	DNA replication licensing factor MCM3 (DNA polymerase alpha holoenzyme-associated protein P1)(RLF subunit beta)(P102 protein)(P1-MCM3) [Source:UniProtKB/Swiss-Prot;Acc:P25205]	-0.628099	-1.54553	-3.44627	0.00721208
PH_hs_0003987	NM_203406.1	MBLAC2	Beta-lactamase-like protein FLJ75971 (EC 3.-.-.-) [Source:UniProtKB/Swiss-Prot;Acc:Q68D91]	1.02236	2.03123	3.44574	0.00721816
PH_hs_0031200	NM_020830.3	WDFY1	WD repeat and FYVE domain-containing protein 1 (WD40- and FYVE domain-containing protein 1)(Phosphoinositide-binding protein 1)(FENS-1)(Zinc finger FYVE domain-containing protein 17) [Source:UniProtKB/Swiss-Prot;Acc:Q8IWB7]	-0.569845	-1.48436	-3.44496	0.00722714
PH_hs_0027409	NM_000496.2	CRYBB2	Beta-crystallin B2 (Beta-B2 crystallin)(Beta-crystallin Bp) [Source:UniProtKB/Swiss-Prot;Acc:P43320]	-1.79405	-3.46788	-3.56361	0.00723127
PH_hs_0023747	NM_005040.2,NM_199418.2	PRCP	Lysosomal Pro-X carboxypeptidase Precursor (EC 3.4.16.2)(Prolylcarboxypeptidase)(PRCP)(Proline carboxypeptidase)(Angiotensinase C)(Lysosomal carboxypeptidase C) [Source:UniProtKB/Swiss-Prot;Acc:P42785]	0.385567	1.30637	3.44434	0.00723426
PH_hs_0029419	NM_018690.2	AC138894.2-2	Apolipoprotein B-100 receptor (Apolipoprotein B-48 receptor)(Apolipoprotein B48 receptor)(apoB-48R) [Source:UniProtKB/Swiss-Prot;Acc:Q0VD83]	-0.938916	-1.91709	-3.44336	0.00724554
PH_hs_0005045	NM_002475.3	MYL6	Myosin light chain 6B (Smooth muscle and nonmuscle myosin light chain alkali 6B)(Myosin light chain 1 slow-twitch muscle A isoform)(MLC1sa) [Source:UniProtKB/Swiss-Prot;Acc:P14649]	1.29352	2.45126	3.44286	0.00725128
PH_hs_0026290	NM_203467.1,NM_152329.3	PPIL5	Peptidylprolyl isomerase-like 5 (LRR-repeat protein 1)(LRR-1)(4-1BB-mediated-signaling molecule)(4-1BBlrr) [Source:UniProtKB/Swiss-Prot;Acc:Q96L50]	-0.514673	-1.42867	-3.44097	0.007273
PH_hs_0035247	NM_001145451.1	AC019171.3	DH and coiled-coil domain-containing protein ENSP00000381780 [Source:UniProtKB/Swiss-Prot;Acc:A8MVX0]	1.34407	2.53866	3.44006	0.00728358
PH_hs_0025421	NM_001660.3	ARF4	ADP-ribosylation factor 4 [Source:UniProtKB/Swiss-Prot;Acc:P18085]	0.459951	1.37549	3.43789	0.00730877
PH_hs_0025174	NM_152516.2	COMMD1	COMM domain-containing protein 1 (Protein Murr1) [Source:UniProtKB/Swiss-Prot;Acc:Q8N668]	0.541482	1.45547	3.42819	0.00742228
PH_hs_0030626	NM_152373.2	ZNF684	Zinc finger protein 684 [Source:UniProtKB/Swiss-Prot;Acc:Q5T5D7]	-0.748804	-1.6804	-3.42774	0.0074276
PH_hs_0031988	NM_001003698.2,NM_001003699.2	RREB1	Ras-responsive element-binding protein 1 (RREB-1)(Raf-responsive zinc finger protein LZ321)(Zinc finger motif-enhancer binding-protein 1)(Zep-1)(Finger protein in nuclear bodies) [Source:UniProtKB/Swiss-Prot;Acc:Q92766]	-1.0612	-2.08667	-3.42439	0.00746728
PH_hs_0025052	NM_203394.2	E2F7	Transcription factor E2F7 (E2F-7) [Source:UniProtKB/Swiss-Prot;Acc:Q96AV8]	-1.15446	-2.226	-3.42389	0.00747324
PH_hs_0025452	NM_133325.2,NM_018288.3	PHF10	PHD finger protein 10 (XAP135) [Source:UniProtKB/Swiss-Prot;Acc:Q8WUB8]	-0.543275	-1.45728	-3.42142	0.00750262
PH_hs_0005552	NM_153819.1,NM_001098671.1,NM_001098670.1	RASGRP2	RAS guanyl-releasing protein 2 (Calcium and DAG-regulated guanine nucleotide exchange factor I)(CalDAG-GEFI)(F25B3.3 kinase-like protein)(Cdc25-like protein)(HCDC25L) [Source:UniProtKB/Swiss-Prot;Acc:Q7LDG7]	-0.843867	-1.79485	-3.42079	0.00751017
PH_hs_0028882	NM_016422.3	RNF141	RING finger protein 141 (Zinc finger protein 230) [Source:UniProtKB/Swiss-Prot;Acc:Q8WVD5]	-1.39196	-2.62435	-3.42041	0.00751466
PH_hs_0030917	NM_014176.3	UBE2T	Ubiquitin-conjugating enzyme E2 T (EC 6.3.2.19)(Ubiquitin-protein ligase T)(Ubiquitin carrier protein T) [Source:UniProtKB/Swiss-Prot;Acc:Q9NPD8]	-0.762719	-1.69669	-3.41756	0.00754882
PH_hs_0000273	NM_001151.2	SLC25A4	ADP/ATP translocase 1 (Adenine nucleotide translocator 1)(ANT 1)(ADP,ATP carrier protein 1)(Solute carrier family 25 member 4)(ADP,ATP carrier protein, heart/skeletal muscle isoform T1) [Source:UniProtKB/Swiss-Prot;Acc:P12235]	0.654387	1.57395	3.41348	0.007598
PH_hs_0030273	NM_002402.2,NM_177525.1,NM_177524.1	RP11-357P24.2,MEST	NA	-0.671733	-1.59299	-3.41312	0.00760242
PH_hs_0032261	NM_024096.1	DCTPP1	dCTP pyrophosphatase 1 (EC 3.6.1.12)(Deoxycytidine-triphosphatase 1)(dCTPase 1)(XTP3-transactivated gene A protein)(RS21C6) [Source:UniProtKB/Swiss-Prot;Acc:Q9H773]	-0.855017	-1.80878	-3.41285	0.00760566
PH_hs_0033542	NM_003101.4	SOAT1	Sterol O-acyltransferase 1 (EC 2.3.1.26)(Cholesterol acyltransferase 1)(Acyl coenzyme A:cholesterol acyltransferase 1)(ACAT-1) [Source:UniProtKB/Swiss-Prot;Acc:P35610]	0.576831	1.49157	3.41172	0.00761935
PH_hs_0008187	NM_004388.2	CTBS	Di-N-acetylchitobiase Precursor (EC 3.2.1.-) [Source:UniProtKB/Swiss-Prot;Acc:Q01459]	0.68479	1.60747	3.40917	0.0076503
PH_hs_0022167	NM_001030273.1,NM_001030272.1,NM_001178.4	ARNTL	Aryl hydrocarbon receptor nuclear translocator-like protein 1 (Brain and muscle ARNT-like 1)(Member of PAS protein 3)(Basic-helix-loop-helix-PAS protein MOP3)(bHLH-PAS protein JAP3) [Source:UniProtKB/Swiss-Prot;Acc:O00327]	-0.7131	-1.63932	-3.40911	0.00765113
PH_hs_0022786	NM_015278.3	SASH1	SAM and SH3 domain-containing protein 1 (Proline-glutamate repeat-containing protein) [Source:UniProtKB/Swiss-Prot;Acc:O94885]	0.652571	1.57197	3.40858	0.00765756
PH_hs_0023961	NM_003705.3	SLC25A12	Calcium-binding mitochondrial carrier protein Aralar1 (Mitochondrial aspartate glutamate carrier 1)(Solute carrier family 25 member 12) [Source:UniProtKB/Swiss-Prot;Acc:O75746]	-0.844778	-1.79599	-3.40854	0.00765807
PH_hs_0004370	NM_016470.6	C20orf111	Uncharacterized protein C20orf111 [Source:UniProtKB/Swiss-Prot;Acc:Q9NX31]	0.45976	1.37531	3.4069	0.00767798
PH_hs_0001295	NM_032558.2	HIATL1	Hippocampus abundant transcript-like protein 1 [Source:UniProtKB/Swiss-Prot;Acc:Q5SR56]	-0.462003	-1.37745	-3.40433	0.0077095
PH_hs_0013566	NM_012100.2	DNPEP	Aspartyl aminopeptidase (EC 3.4.11.21) [Source:UniProtKB/Swiss-Prot;Acc:Q9ULA0]	0.498934	1.41317	3.40431	0.00770974
PH_hs_0027468	NM_022662.2	AC083899.3,ANAPC1	NA	-0.476939	-1.39179	-3.40322	0.00772313
PH_hs_0014933	NM_174896.2	C1orf162	Transmembrane protein C1orf162 [Source:UniProtKB/Swiss-Prot;Acc:Q8NEQ5]	0.627345	1.54472	3.40221	0.00773564
PH_hs_0022972	NM_012153.3	EHF	ETS homologous factor (hEHF)(ETS domain-containing transcription factor)(Epithelium-specific Ets transcription factor 3)(ESE-3) [Source:UniProtKB/Swiss-Prot;Acc:Q9NZC4]	1.49794	2.82439	3.40106	0.00774973
PH_hs_0014707	NM_025230.3,NM_181357.1	WDR23	WD repeat-containing protein 23 [Source:UniProtKB/Swiss-Prot;Acc:Q8TEB1]	-1.06321	-2.08957	-3.40084	0.00775252
PH_hs_0019583	NM_024430.3	PSTPIP2	Proline-serine-threonine phosphatase-interacting protein 2 [Source:UniProtKB/Swiss-Prot;Acc:Q9H939]	0.39898	1.31858	3.40065	0.00775487
PH_hs_0022204	NM_004280.4	EEF1E1,AC104651.1	NA	-0.518755	-1.43272	-3.3997	0.00776659
PH_hs_0027176	NM_002834.3	PTPN11	Tyrosine-protein phosphatase non-receptor type 11 (EC 3.1.3.48)(Protein-tyrosine phosphatase 2C)(PTP-2C)(PTP-1D)(SH-PTP3)(SH-PTP2)(SHP-2)(Shp2) [Source:UniProtKB/Swiss-Prot;Acc:Q06124]	-0.497328	-1.4116	-3.39813	0.00778605
[truncated: 1,421 more rows]

## Sheet: S1.C
Supplemental Table S1.C - Genes differentially expressed (>2fold and P<0.05) in CAM treated, infected versus uninfected THP-1 cells
[truncated: 908 more rows]

[truncated: 6 more sheets: S1.D, S1.E, S1.F, S1.G, S1.H, S1.I]
